# Supplementary material for: 3-[(4-Amino-5-chloro-2-ethoxy­benz­amido)meth­yl]pyrrolo[2,1-c][1,4]oxazin-5-ium chloride monohydrate
Source: Acta Crystallogr Sect E Struct Rep Online. 2008 Dec 3;65(Pt 1):o14. doi: 10.1107/S160053680803986X (PMC2967935; doi:10.1107/S160053680803986X)
Supplement: Supplementary file 1 [file e-65-00o14-sup1.cif]

##############################################################################
###                                                                        ###
###        Electronic paper (Acta Crystallographica Section E)             ###
###                                                                        ###
##############################################################################
#                                                                            #
# This CIF contains the data in a paper accepted for publication in Acta     #
# Crystallographica Section E. It conforms to the requirements of Notes      #
# for Authors for Section E, and has been peer reviewed under the auspices   #
# of the IUCr Commission on Journals.                                        #
#                                                                            #
# Full details of the Crystallographic Information File format               #
# are given in the paper "The Crystallographic Information File (CIF):       #
# a New Standard Archive File for Crystallography" by S. R. Hall, F. H.      #
# Allen and I. D. Brown [Acta Cryst. (1991), A47, 655-685].                  #
#                                                                            #
# The current version of the core CIF dictionary is obtainable from          #
# ftp://ftp.iucr.org/pub/cif_core.dic. The current version number is 2.4.    #
#                                                                            #
# Software is freely available for graphical display of the structure(s) in  #
# this CIF.  For information consult the CIF home page http://www.iucr.org/  #
# cif/home.html                                                              #
#                                                                            #
# This file may be used for bona fide research purposes within the           #
# scientific community so long as proper attribution is given to the journal # 
# article from which it was obtained.                                        #
#                                                                            #
##############################################################################
                                             
data_I
_audit_creation_method     SHELXL-97
_chemical_name_systematic
;
3-[(4-Amino-5-chloro-2-ethoxybenzamido)methyl]pyrrolo[2,1-
<i>c</i>][1,4]oxazin-5-ium chloride monohydrate
;
_chemical_name_common     ?
_chemical_formula_moiety     'C17 H25 Cl N3 O3 +, Cl -, H2 O'
_chemical_formula_sum     'C17 H27 Cl2 N3 O4'
_chemical_formula_iupac     'C17 H25 Cl N3 O3 +, Cl -, H2 O'
_chemical_formula_weight     408.32
_chemical_melting_point     ?
_symmetry_cell_setting     orthorhombic
_symmetry_space_group_name_H-M     'P 21 21 21'
_symmetry_space_group_name_Hall     'P 2ac 2ab'
loop_
    _symmetry_equiv_pos_as_xyz
    'x, y, z'
    '-x+1/2, -y, z+1/2'
    '-x, y+1/2, -z+1/2'
    'x+1/2, -y+1/2, -z'
_cell_length_a     8.0984(9)
_cell_length_b     11.1594(13)
_cell_length_c     21.843(3)
_cell_angle_alpha     90.00
_cell_angle_beta     90.00
_cell_angle_gamma     90.00
_cell_volume     1974.0(4)
_cell_formula_units_Z     4
_cell_measurement_reflns_used     735
_cell_measurement_theta_min     2.45
_cell_measurement_theta_max     28.0
_cell_measurement_temperature     293(2)
_exptl_crystal_description     block
_exptl_crystal_colour     colourless
_exptl_crystal_size_max     0.24
_exptl_crystal_size_mid     0.20
_exptl_crystal_size_min     0.16
_exptl_crystal_density_diffrn     1.374
_exptl_crystal_density_meas     ?
_exptl_crystal_density_method     'not measured'
_exptl_crystal_F_000     864
_exptl_absorpt_coefficient_mu     0.356
_exptl_absorpt_correction_type     multi-scan
_exptl_absorpt_process_details     '(SADABS; Bruker, 2000)'
_exptl_absorpt_correction_T_min     0.9194
_exptl_absorpt_correction_T_max     0.9452
_exptl_special_details
;
;
_diffrn_ambient_temperature     293(2)
_diffrn_radiation_type     MoK\a
_diffrn_radiation_wavelength     0.71073
_diffrn_radiation_source     'fine-focus sealed tube'
_diffrn_radiation_monochromator     graphite
_diffrn_measurement_device_type     'Bruker APEX CCD'
_diffrn_measurement_method     '\f and \w'
_diffrn_reflns_number     10642
_diffrn_reflns_av_R_equivalents     0.0371
_diffrn_reflns_av_sigmaI/netI     0.0504
_diffrn_reflns_theta_min     2.61
_diffrn_reflns_theta_max     26.00
_diffrn_reflns_theta_full     26.00
_diffrn_measured_fraction_theta_max     0.996
_diffrn_measured_fraction_theta_full     0.996
_diffrn_reflns_limit_h_min     -9
_diffrn_reflns_limit_h_max     9
_diffrn_reflns_limit_k_min     -10
_diffrn_reflns_limit_k_max     13
_diffrn_reflns_limit_l_min     -26
_diffrn_reflns_limit_l_max     25
_diffrn_standards_number     0
_diffrn_standards_interval_count     .
_diffrn_standards_interval_time     .
_diffrn_standards_decay_%     ?
_refine_special_details
;
Refinement of <i>F</i>^2^ against ALL reflections. The weighted <i>R</i>-factor
<i>wR</i> and goodness of fit <i>S</i> are based on <i>F</i>^2^, conventional
<i>R</i>-factors <i>R</i> are based on <i>F</i>, with <i>F</i> set to zero for
negative <i>F</i>^2^. The threshold expression of <i>F</i>^2^ >
\s(<i>F</i>^2^) is used only for calculating <i>R</i>-factors(gt) <i>etc</i>.
and is not relevant to the choice of reflections for refinement.
<i>R</i>-factors based on <i>F</i>^2^ are statistically about twice as large
as those based on <i>F</i>, and <i>R</i>- factors based on ALL data will be
even larger.
;
_reflns_number_total     3848
_reflns_number_gt     3188
_reflns_threshold_expression     I>2\s(I)
_refine_ls_structure_factor_coef     Fsqd
_refine_ls_matrix_type     full
_refine_ls_R_factor_all     0.0623
_refine_ls_R_factor_gt     0.0503
_refine_ls_wR_factor_gt     0.0924
_refine_ls_wR_factor_ref     0.0960
_refine_ls_goodness_of_fit_ref     1.058
_refine_ls_restrained_S_all     1.058
_refine_ls_number_reflns     3848
_refine_ls_number_parameters     261
_refine_ls_number_restraints     0
_refine_ls_hydrogen_treatment     mixed
_refine_ls_weighting_scheme     calc
_refine_ls_weighting_details
                 'calc w=1/[\s^2^(Fo^2^)+(0.0412P)^2^] where P=(Fo^2^+2Fc^2^)/3'
_atom_sites_solution_hydrogens     geom
_atom_sites_solution_primary     direct
_atom_sites_solution_secondary     difmap
_refine_ls_shift/su_max     0.001
_refine_ls_shift/su_mean     0.000
_refine_diff_density_max     0.323
_refine_diff_density_min     -0.218
_refine_ls_extinction_method     none
_refine_ls_extinction_coef     ?
_refine_ls_abs_structure_details     'Flack (1983), 1631 Friedel pairs'
_refine_ls_abs_structure_Flack     -0.02(7)
loop_
    _atom_type_symbol
    _atom_type_description
    _atom_type_scat_dispersion_real
    _atom_type_scat_dispersion_imag
    _atom_type_scat_source
    'C' 'C' 0.0033 0.0016
                         'International Tables Vol C Tables 4.2.6.8 and 6.1.1.4'
    'H' 'H' 0.0000 0.0000
                         'International Tables Vol C Tables 4.2.6.8 and 6.1.1.4'
    'N' 'N' 0.0061 0.0033
                         'International Tables Vol C Tables 4.2.6.8 and 6.1.1.4'
    'O' 'O' 0.0106 0.0060
                         'International Tables Vol C Tables 4.2.6.8 and 6.1.1.4'
    'Cl' 'Cl' 0.1484 0.1585
                         'International Tables Vol C Tables 4.2.6.8 and 6.1.1.4'
_computing_data_collection     'SMART (Bruker, 2000)'
_computing_cell_refinement     'SAINT (Bruker, 2000)'
_computing_data_reduction     'SAINT (Bruker, 2000)'
_computing_structure_solution     'SHELXS97 (Sheldrick, 2008)'
_computing_structure_refinement     'SHELXL97 (Sheldrick, 2008)'
_computing_molecular_graphics     'SHELXTL (Sheldrick, 2008)'
_computing_publication_material     'SHELXTL (Sheldrick, 2008)'
loop_
    _atom_site_type_symbol
    _atom_site_label
    _atom_site_fract_x
    _atom_site_fract_y
    _atom_site_fract_z
    _atom_site_U_iso_or_equiv
    _atom_site_adp_type
    _atom_site_calc_flag
    _atom_site_refinement_flags
    _atom_site_occupancy
    _atom_site_disorder_assembly
    _atom_site_disorder_group
    C C1 0.6257(3) 0.7564(2) 0.77046(11) 0.0307(6) Uani d . 1 . .
    C C2 0.4701(4) 0.8084(3) 0.76571(13) 0.0364(7) Uani d . 1 . .
    C C3 0.3807(3) 0.8034(3) 0.71361(13) 0.0376(7) Uani d . 1 . .
    C C4 0.4363(4) 0.7438(2) 0.66142(12) 0.0344(6) Uani d . 1 . .
    C C5 0.5913(4) 0.6900(3) 0.66594(13) 0.0368(7) Uani d . 1 . .
    C C6 0.6851(3) 0.6961(2) 0.71801(12) 0.0323(6) Uani d . 1 . .
    C C7 0.9124(4) 0.5928(3) 0.66895(12) 0.0443(8) Uani d . 1 . .
    H H7A 0.9261 0.6511 0.6364 0.053 Uiso calc R 1 . .
    H H7B 0.8429 0.5283 0.6541 0.053 Uiso calc R 1 . .
    C C8 1.0757(4) 0.5452(3) 0.68833(13) 0.0455(8) Uani d . 1 . .
    H H8A 1.0590 0.4780 0.7150 0.068 Uiso d R 1 . .
    H H8B 1.1371 0.5201 0.6530 0.068 Uiso d R 1 . .
    H H8C 1.1360 0.6065 0.7096 0.068 Uiso d R 1 . .
    C C9 0.7127(4) 0.7704(2) 0.82975(12) 0.0309(6) Uani d . 1 . .
    C C10 0.9629(4) 0.7321(3) 0.88920(13) 0.0452(8) Uani d . 1 . .
    H H10A 0.8921 0.7486 0.9240 0.054 Uiso calc R 1 . .
    H H10B 1.0431 0.7964 0.8860 0.054 Uiso calc R 1 . .
    C C11 1.0507(4) 0.6148(3) 0.89873(12) 0.0374(7) Uani d . 1 . .
    H H11 0.9690 0.5504 0.9021 0.045 Uiso calc R 1 . .
    C C12 1.2222(4) 0.4781(3) 0.84947(14) 0.0523(10) Uani d . 1 . .
    H H12A 1.2880 0.4646 0.8130 0.063 Uiso calc R 1 . .
    H H12B 1.1348 0.4186 0.8502 0.063 Uiso calc R 1 . .
    C C13 1.3298(4) 0.4625(3) 0.90549(13) 0.0408(8) Uani d . 1 . .
    H H13 1.3596 0.3777 0.9090 0.049 Uiso calc R 1 . .
    C C14 1.1561(4) 0.6167(3) 0.95570(11) 0.0345(7) Uani d . 1 . .
    H H14A 1.2381 0.6798 0.9527 0.041 Uiso calc R 1 . .
    H H14B 1.0878 0.6323 0.9913 0.041 Uiso calc R 1 . .
    C C15 1.4860(4) 0.5363(3) 0.90920(16) 0.0545(9) Uani d . 1 . .
    H H15A 1.4693 0.6151 0.8916 0.065 Uiso calc R 1 . .
    H H15B 1.5759 0.4969 0.8878 0.065 Uiso calc R 1 . .
    C C16 1.5225(5) 0.5453(4) 0.97717(17) 0.0689(11) Uani d . 1 . .
    H H16A 1.6182 0.4971 0.9876 0.083 Uiso calc R 1 . .
    H H16B 1.5443 0.6278 0.9886 0.083 Uiso calc R 1 . .
    C C17 1.3705(4) 0.4991(3) 1.01002(14) 0.0511(9) Uani d . 1 . .
    H H17A 1.3891 0.4191 1.0259 0.061 Uiso calc R 1 . .
    H H17B 1.3406 0.5516 1.0436 0.061 Uiso calc R 1 . .
    Cl Cl1 0.92851(11) 0.35057(8) 0.99188(4) 0.0554(3) Uani d . 1 . .
    Cl Cl2 0.18901(10) 0.87543(9) 0.70977(4) 0.0614(3) Uani d . 1 . .
    N N1 0.3486(4) 0.7381(3) 0.60884(12) 0.0482(7) Uani d . 1 . .
    H H1A 0.266(5) 0.780(3) 0.5990(16) 0.072 Uiso d . 1 . .
    H H1B 0.394(4) 0.717(3) 0.5755(15) 0.072 Uiso d . 1 . .
    N N2 0.8652(3) 0.7270(2) 0.83413(10) 0.0438(7) Uani d . 1 . .
    H H2A 0.9079 0.6941 0.8023 0.053 Uiso calc R 1 . .
    N N3 1.2391(3) 0.4983(2) 0.96212(11) 0.0363(6) Uani d . 1 . .
    O O1 0.8390(2) 0.64810(19) 0.72151(8) 0.0410(5) Uani d . 1 . .
    O O2 0.6491(3) 0.8222(2) 0.87342(8) 0.0453(6) Uani d . 1 . .
    O O3 1.1512(3) 0.59417(19) 0.84669(9) 0.0478(6) Uani d . 1 . .
    O O1W 0.3524(4) 0.8923(3) 0.92869(14) 0.0712(8) Uani d . 1 . .
    H H2 0.426(3) 0.845(2) 0.8005(12) 0.038(8) Uiso d . 1 . .
    H H5 0.627(3) 0.648(3) 0.6312(12) 0.043(8) Uiso d . 1 . .
    H H3C 1.161(3) 0.443(2) 0.9736(11) 0.031(8) Uiso d . 1 . .
    H H1WA 0.368(4) 0.954(3) 0.9456(15) 0.049(12) Uiso d . 1 . .
    H H1WB 0.444(6) 0.887(4) 0.9073(18) 0.103(16) Uiso d . 1 . .
loop_
    _atom_site_aniso_label
    _atom_site_aniso_U_11
    _atom_site_aniso_U_22
    _atom_site_aniso_U_33
    _atom_site_aniso_U_12
    _atom_site_aniso_U_13
    _atom_site_aniso_U_23
    C1 0.0306(16) 0.0293(15) 0.0321(14) -0.0011(13) 0.0022(12) 0.0019(12)
    C2 0.0337(18) 0.0426(18) 0.0329(16) 0.0061(14) 0.0033(13) -0.0059(14)
    C3 0.0220(15) 0.0445(18) 0.0461(17) 0.0067(13) -0.0004(13) 0.0014(15)
    C4 0.0289(15) 0.0347(16) 0.0395(16) 0.0000(14) -0.0011(14) 0.0037(13)
    C5 0.0427(19) 0.0369(17) 0.0308(15) -0.0003(14) 0.0093(14) -0.0037(13)
    C6 0.0295(16) 0.0310(16) 0.0364(15) 0.0031(13) 0.0027(13) 0.0048(13)
    C7 0.046(2) 0.0475(19) 0.0396(17) 0.0091(16) 0.0043(15) -0.0063(15)
    C8 0.0380(19) 0.0496(19) 0.0488(18) 0.0063(17) 0.0112(16) -0.0018(15)
    C9 0.0303(16) 0.0275(15) 0.0350(15) 0.0027(12) 0.0025(13) 0.0008(13)
    C10 0.045(2) 0.0479(19) 0.0430(18) 0.0126(16) -0.0087(15) -0.0073(15)
    C11 0.0368(16) 0.0376(17) 0.0380(15) 0.0030(15) -0.0034(14) -0.0028(14)
    C12 0.052(2) 0.063(2) 0.0426(18) 0.0179(19) -0.0069(16) -0.0193(17)
    C13 0.0390(19) 0.0365(17) 0.0468(17) 0.0072(15) -0.0058(15) -0.0087(14)
    C14 0.0361(16) 0.0335(16) 0.0338(14) 0.0030(14) -0.0013(13) -0.0051(13)
    C15 0.038(2) 0.054(2) 0.071(2) 0.0050(16) 0.0032(18) -0.0074(19)
    C16 0.043(2) 0.077(3) 0.087(3) -0.0011(19) -0.016(2) -0.024(2)
    C17 0.059(2) 0.0451(19) 0.0486(19) 0.0065(17) -0.0229(17) -0.0012(16)
    Cl1 0.0476(5) 0.0593(5) 0.0594(5) -0.0128(4) -0.0147(4) 0.0070(4)
    Cl2 0.0388(5) 0.0819(7) 0.0635(5) 0.0261(5) -0.0107(4) -0.0162(5)
    N1 0.0410(17) 0.067(2) 0.0367(15) 0.0077(15) -0.0072(13) -0.0028(14)
    N2 0.0434(16) 0.0529(16) 0.0350(13) 0.0173(13) -0.0074(12) -0.0107(12)
    N3 0.0367(15) 0.0338(14) 0.0385(14) -0.0018(12) -0.0079(11) 0.0017(12)
    O1 0.0352(12) 0.0515(13) 0.0364(10) 0.0138(10) 0.0004(9) -0.0086(10)
    O2 0.0358(12) 0.0588(15) 0.0415(11) 0.0069(11) 0.0012(10) -0.0108(11)
    O3 0.0531(14) 0.0558(14) 0.0346(10) 0.0229(12) -0.0035(10) -0.0039(10)
    O1W 0.0479(18) 0.088(2) 0.078(2) 0.0005(17) 0.0099(15) -0.0155(18)
_geom_special_details
;
All e.s.d.'s (except the e.s.d. in the dihedral angle between two l.s. planes)
are estimated using the full covariance matrix. The cell e.s.d.'s are taken
into account individually in the estimation of e.s.d.'s in distances, angles
and torsion angles; correlations between e.s.d.'s in cell parameters are only
used when they are defined by crystal symmetry. An approximate (isotropic)
treatment of cell e.s.d.'s is used for estimating e.s.d.'s involving l.s.
planes.
;
loop_
    _geom_bond_atom_site_label_1
    _geom_bond_atom_site_label_2
    _geom_bond_site_symmetry_2
    _geom_bond_distance
    _geom_bond_publ_flag
    C1 C2 . 1.391(4) ?
    C1 C6 . 1.413(4) ?
    C1 C9 . 1.483(4) ?
    C2 C3 . 1.350(4) ?
    C2 H2 . 0.93(3) ?
    C3 C4 . 1.394(4) ?
    C3 Cl2 . 1.750(3) ?
    C4 N1 . 1.352(4) ?
    C4 C5 . 1.395(4) ?
    C5 C6 . 1.369(4) ?
    C5 H5 . 0.94(3) ?
    C6 O1 . 1.359(3) ?
    C7 O1 . 1.432(3) ?
    C7 C8 . 1.486(4) ?
    C7 H7A . 0.970 ?
    C7 H7B . 0.970 ?
    C8 H8A . 0.960 ?
    C8 H8B . 0.960 ?
    C8 H8C . 0.960 ?
    C9 O2 . 1.229(3) ?
    C9 N2 . 1.330(4) ?
    C10 N2 . 1.441(3) ?
    C10 C11 . 1.504(4) ?
    C10 H10A . 0.970 ?
    C10 H10B . 0.970 ?
    C11 O3 . 1.417(3) ?
    C11 C14 . 1.509(4) ?
    C11 H11 . 0.980 ?
    C12 O3 . 1.419(4) ?
    C12 C13 . 1.512(4) ?
    C12 H12A . 0.970 ?
    C12 H12B . 0.970 ?
    C13 N3 . 1.493(4) ?
    C13 C15 . 1.511(4) ?
    C13 H13 . 0.980 ?
    C14 N3 . 1.489(4) ?
    C14 H14A . 0.970 ?
    C14 H14B . 0.970 ?
    C15 C16 . 1.517(4) ?
    C15 H15A . 0.970 ?
    C15 H15B . 0.970 ?
    C16 C17 . 1.515(5) ?
    C16 H16A . 0.970 ?
    C16 H16B . 0.970 ?
    C17 N3 . 1.492(4) ?
    C17 H17A . 0.970 ?
    C17 H17B . 0.970 ?
    N1 H1A . 0.84(4) ?
    N1 H1B . 0.85(3) ?
    N2 H2A . 0.860 ?
    N3 H3C . 0.92(3) ?
    O1W H1WA . 0.79(3) ?
    O1W H1WB . 0.88(4) ?
loop_
    _geom_angle_atom_site_label_1
    _geom_angle_atom_site_label_2
    _geom_angle_atom_site_label_3
    _geom_angle_site_symmetry_1
    _geom_angle_site_symmetry_3
    _geom_angle
    _geom_angle_publ_flag
    C2 C1 C6 . . 116.5(3) ?
    C2 C1 C9 . . 116.8(2) ?
    C6 C1 C9 . . 126.7(2) ?
    C3 C2 C1 . . 122.1(3) ?
    C3 C2 H2 . . 120.1(17) ?
    C1 C2 H2 . . 117.8(17) ?
    C2 C3 C4 . . 122.4(3) ?
    C2 C3 Cl2 . . 119.8(2) ?
    C4 C3 Cl2 . . 117.8(2) ?
    N1 C4 C3 . . 123.2(3) ?
    N1 C4 C5 . . 120.8(3) ?
    C3 C4 C5 . . 116.0(3) ?
    C6 C5 C4 . . 122.4(3) ?
    C6 C5 H5 . . 122.0(18) ?
    C4 C5 H5 . . 115.6(18) ?
    O1 C6 C5 . . 122.4(2) ?
    O1 C6 C1 . . 117.0(2) ?
    C5 C6 C1 . . 120.6(3) ?
    O1 C7 C8 . . 107.1(2) ?
    O1 C7 H7A . . 110.3 ?
    C8 C7 H7A . . 110.3 ?
    O1 C7 H7B . . 110.3 ?
    C8 C7 H7B . . 110.3 ?
    H7A C7 H7B . . 108.5 ?
    C7 C8 H8A . . 109.1 ?
    C7 C8 H8B . . 109.7 ?
    H8A C8 H8B . . 109.5 ?
    C7 C8 H8C . . 109.7 ?
    H8A C8 H8C . . 109.5 ?
    H8B C8 H8C . . 109.5 ?
    O2 C9 N2 . . 120.3(3) ?
    O2 C9 C1 . . 121.9(2) ?
    N2 C9 C1 . . 117.7(2) ?
    N2 C10 C11 . . 109.9(2) ?
    N2 C10 H10A . . 109.7 ?
    C11 C10 H10A . . 109.7 ?
    N2 C10 H10B . . 109.7 ?
    C11 C10 H10B . . 109.7 ?
    H10A C10 H10B . . 108.2 ?
    O3 C11 C10 . . 107.6(2) ?
    O3 C11 C14 . . 109.8(2) ?
    C10 C11 C14 . . 111.7(2) ?
    O3 C11 H11 . . 109.2 ?
    C10 C11 H11 . . 109.2 ?
    C14 C11 H11 . . 109.2 ?
    O3 C12 C13 . . 111.9(3) ?
    O3 C12 H12A . . 109.2 ?
    C13 C12 H12A . . 109.2 ?
    O3 C12 H12B . . 109.2 ?
    C13 C12 H12B . . 109.2 ?
    H12A C12 H12B . . 107.9 ?
    N3 C13 C15 . . 102.8(2) ?
    N3 C13 C12 . . 110.9(2) ?
    C15 C13 C12 . . 117.6(3) ?
    N3 C13 H13 . . 108.4 ?
    C15 C13 H13 . . 108.4 ?
    C12 C13 H13 . . 108.4 ?
    N3 C14 C11 . . 108.7(2) ?
    N3 C14 H14A . . 109.9 ?
    C11 C14 H14A . . 109.9 ?
    N3 C14 H14B . . 109.9 ?
    C11 C14 H14B . . 109.9 ?
    H14A C14 H14B . . 108.3 ?
    C13 C15 C16 . . 104.6(3) ?
    C13 C15 H15A . . 110.8 ?
    C16 C15 H15A . . 110.8 ?
    C13 C15 H15B . . 110.8 ?
    C16 C15 H15B . . 110.8 ?
    H15A C15 H15B . . 108.9 ?
    C17 C16 C15 . . 106.4(3) ?
    C17 C16 H16A . . 110.4 ?
    C15 C16 H16A . . 110.4 ?
    C17 C16 H16B . . 110.4 ?
    C15 C16 H16B . . 110.4 ?
    H16A C16 H16B . . 108.6 ?
    N3 C17 C16 . . 104.4(3) ?
    N3 C17 H17A . . 110.9 ?
    C16 C17 H17A . . 110.9 ?
    N3 C17 H17B . . 110.9 ?
    C16 C17 H17B . . 110.9 ?
    H17A C17 H17B . . 108.9 ?
    C4 N1 H1A . . 127(3) ?
    C4 N1 H1B . . 121(3) ?
    H1A N1 H1B . . 106(3) ?
    C9 N2 C10 . . 123.8(2) ?
    C9 N2 H2A . . 118.1 ?
    C10 N2 H2A . . 118.1 ?
    C14 N3 C17 . . 112.5(2) ?
    C14 N3 C13 . . 112.4(2) ?
    C17 N3 C13 . . 103.4(2) ?
    C14 N3 H3C . . 108.4(17) ?
    C17 N3 H3C . . 107.6(16) ?
    C13 N3 H3C . . 112.4(16) ?
    C6 O1 C7 . . 120.4(2) ?
    C11 O3 C12 . . 110.3(2) ?
    H1WA O1W H1WB . . 100(4) ?
loop_
    _geom_hbond_atom_site_label_D
    _geom_hbond_atom_site_label_H
    _geom_hbond_atom_site_label_A
    _geom_hbond_site_symmetry_A
    _geom_hbond_distance_DH
    _geom_hbond_distance_HA
    _geom_hbond_distance_DA
    _geom_hbond_angle_DHA
    N1 H1A Cl1 3_656 0.84(4) 2.66(4) 3.384(3) 146(3)
    N1 H1B Cl1 2_664 0.85(3) 2.45(3) 3.281(3) 169(3)
    N3 H3C Cl1 . 0.92(3) 2.18(3) 3.077(3) 164(2)
    O1W H1WA Cl1 4_467 0.79(3) 2.62(3) 3.410(4) 176(3)
    O1W H1WB O2 . 0.88(4) 1.95(5) 2.800(4) 161(4)
data_global
_journal_date_recd_electronic     2008-11-08
_journal_date_accepted     2008-11-26
_journal_name_full     'Acta Crystallographica, Section E'
_journal_year     2009
_journal_volume     65
_journal_issue      1
_journal_page_first     o14
_journal_page_last     o14
_journal_paper_category     QO
_journal_coeditor_code     BI2322
_publ_contact_author_name     'Dr Yihua, Zhang'
_publ_contact_author_address
;
College of Pharmacy
China Pharmaceutical University
Nanjing, 210009
People's Republic of China
;
_publ_contact_author_email     cep02chl@yahoo.cn
_publ_contact_author_fax     86-25-83595068
_publ_contact_author_phone     86-25-83595068
_publ_section_title
;\
3-[(4-Amino-5-chloro-2-ethoxybenzamido)methyl]pyrrolo[2,1-<i>c</i>][1,4]oxazin-\
5-ium chloride monohydrate
;
loop_
    _publ_author_name
    _publ_author_address
    'Tong, Tai-Feng'
;
College of Pharmacy
China Pharmaceutical University
Nanjing 210009
People's Republic of China
;
    'Zhao, Jian'
;
School of Chemistry and Chemical Engineering
Southeast University
Nanjing 211189
People's Republic of China
;
    'Lin, Cheng'
;
School of Chemistry and Chemical Engineering
Southeast University
Nanjing 211189
People's Republic of China
;
    'Zhang, Yi-Hua'
;
College of Pharmacy
China Pharmaceutical University
Nanjing 210009
People's Republic of China
;
