# Supplementary material for: 3-[(4-Amino-5-chloro-2-ethoxy­benz­amido)meth­yl]pyrrolo[2,1-c][1,4]oxazin-5-ium chloride monohydrate
Source: Acta Crystallogr Sect E Struct Rep Online. 2008 Dec 3;65(Pt 1):o14. doi: 10.1107/S160053680803986X (PMC2967935; doi:10.1107/S160053680803986X)
Supplement: Supplementary file 2 [file e-65-00o14-Isup2.hkl]

# 
# h,k,l, Fc-squared, Fo-squared, sigma(Fo-squared) and status flag 
# 
data_I
_shelx_title ' 1 in P2(1)2(1)2(1)' 
_shelx_refln_list_code          4 
_shelx_F_calc_maximum      143.29 
_exptl_crystal_F_000       864.00 
_reflns_d_resolution_high  0.8107 
 
loop_ 
 _symmetry_equiv_pos_as_xyz 
 'x, y, z' 
 '-x+1/2, -y, z+1/2' 
 '-x, y+1/2, -z+1/2' 
 'x+1/2, -y+1/2, -z' 
 
_cell_length_a     8.0984 
_cell_length_b    11.1594 
_cell_length_c    21.8427 
_cell_angle_alpha  90.000 
_cell_angle_beta   90.000 
_cell_angle_gamma  90.000 
 
_shelx_F_squared_multiplier     1.000 
 
loop_ 
 _refln_index_h 
 _refln_index_k 
 _refln_index_l 
 _refln_F_squared_calc 
 _refln_F_squared_meas 
 _refln_F_squared_sigma 
 _refln_observed_status 
   2   0   0       10.60       17.95      7.47 o 
   4   0   0     7548.50     8655.42    117.99 o 
   6   0   0      647.49      640.90     41.33 o 
   1   1   0      871.23      783.95     15.65 o 
   2   1   0     1623.84     1805.58     30.53 o 
   3   1   0     1344.76     1369.22     40.93 o 
   4   1   0      678.91      803.42     25.11 o 
   5   1   0       15.82       15.42     13.24 o 
   6   1   0      529.96      530.57     27.00 o 
   7   1   0      133.75      135.53     17.48 o 
   8   1   0      178.13      185.80     20.92 o 
   9   1   0      258.36      241.81     36.93 o 
   0   2   0     3009.48     3337.96     78.68 o 
   1   2   0     1968.51     1955.58     25.60 o 
   2   2   0      559.01      573.74     12.84 o 
   3   2   0     2695.81     3138.11     31.80 o 
   4   2   0     1990.18     2251.40     46.19 o 
   5   2   0      422.05      431.96     16.82 o 
   6   2   0       13.01       11.14      8.81 o 
   7   2   0     1482.85     1428.20     50.15 o 
   8   2   0       37.70       40.40     21.87 o 
   9   2   0       10.48       16.67     19.24 o 
   1   3   0    19108.54    18936.50     86.46 o 
   2   3   0     5080.10     5466.35     57.14 o 
   3   3   0     1517.36     1573.63     20.74 o 
   4   3   0      105.26      121.66      9.66 o 
   5   3   0      225.58      218.70     13.67 o 
   6   3   0      228.97      205.84     15.16 o 
   7   3   0       56.96       43.59     12.73 o 
   8   3   0      124.13      131.28     21.13 o 
   9   3   0      114.44      147.14     21.70 o 
   0   4   0       53.81       74.30      8.98 o 
   1   4   0      141.84      137.50      7.77 o 
   2   4   0        0.22       -0.23      3.47 o 
   3   4   0      228.05      227.99      9.07 o 
   4   4   0      732.09      713.38     15.08 o 
   5   4   0      560.61      541.20     27.99 o 
   6   4   0      199.23      206.59     16.11 o 
   7   4   0      310.74      267.56     26.33 o 
   8   4   0      825.81      796.03     39.84 o 
   9   4   0      234.94      204.53     24.91 o 
   1   5   0     1174.75     1186.05     18.75 o 
   2   5   0     2580.22     2604.40     28.02 o 
   3   5   0     1710.40     1807.22     21.87 o 
   4   5   0      298.96      280.33     11.44 o 
   5   5   0        1.99        8.48      8.77 o 
   6   5   0      192.81      194.27     22.86 o 
   7   5   0       44.34       49.64     16.54 o 
   8   5   0        5.80        2.66     12.92 o 
   9   5   0       67.33       88.36     19.32 o 
   0   6   0      168.62      179.55     14.39 o 
   1   6   0       72.59       64.49      7.34 o 
   2   6   0        9.94       15.32      5.95 o 
   3   6   0      178.48      168.19     10.81 o 
   4   6   0       61.96       69.36      9.05 o 
   5   6   0       28.84       29.54      9.84 o 
   6   6   0       29.92       39.84     16.36 o 
   7   6   0      162.45      159.41     23.22 o 
   8   6   0        9.68       26.21     15.94 o 
   1   7   0       87.12       74.04      9.00 o 
   2   7   0      139.93      119.22     10.13 o 
   3   7   0      145.62      139.26     10.75 o 
   4   7   0      470.79      446.48     21.17 o 
   5   7   0       56.88       53.68     16.24 o 
   6   7   0       37.32       40.40     16.52 o 
   7   7   0      113.35      139.37     32.40 o 
   8   7   0       22.14       36.21     15.61 o 
   0   8   0     1862.71     1795.29     41.47 o 
   1   8   0     1225.49     1263.54     32.55 o 
   2   8   0      414.07      387.02     18.88 o 
   3   8   0       55.44       53.06     11.65 o 
   4   8   0        9.38        5.61     13.13 o 
   5   8   0       51.14       50.80     16.21 o 
   6   8   0        0.01        0.51     12.31 o 
   7   8   0        2.81        7.91     12.98 o 
   8   8   0       46.99       63.83     16.64 o 
   1   9   0       75.33       83.15     10.77 o 
   2   9   0      101.78       92.22     13.31 o 
   3   9   0       26.14       36.13     15.10 o 
   4   9   0       63.17       60.16     17.13 o 
   5   9   0       86.77       96.80     19.71 o 
   6   9   0        0.30        5.29     11.14 o 
   7   9   0        6.30       14.50     15.64 o 
   0  10   0        9.27        4.74     11.94 o 
   1  10   0        3.17        6.38      9.91 o 
   2  10   0      274.52      250.15     18.26 o 
   3  10   0        0.08       -1.79     11.95 o 
   4  10   0       10.85        9.88     13.45 o 
   5  10   0        6.94       28.21     15.64 o 
   6  10   0        0.15       15.46     12.76 o 
   1  11   0       23.25       28.12     12.07 o 
   2  11   0       16.62        8.32     13.58 o 
   3  11   0        1.30        3.69     13.69 o 
   4  11   0      119.00      121.54     30.78 o 
   5  11   0       23.52       29.18     13.36 o 
   6  11   0       24.18       42.34     24.93 o 
   0  12   0        4.69       -6.84     16.75 o 
   1  12   0       69.70       76.13     26.35 o 
   2  12   0        3.49       14.55     13.10 o 
   3  12   0       11.26       42.48     27.69 o 
   4  12   0        7.86       29.66     31.53 o 
   1  13   0       27.81       68.75     19.11 o 
   2  13   0        2.94       56.40     17.51 o 
   3  13   0       85.61      137.40     34.29 o 
   1   0   1        6.56       14.71      2.27 o 
   2   0   1      964.99     1017.24     19.55 o 
   3   0   1     1002.57     1059.40     24.65 o 
   4   0   1     1313.69     1280.68     31.27 o 
   5   0   1      327.10      314.88     19.97 o 
   6   0   1       14.86        8.70     10.50 o 
   7   0   1      192.56      199.56     20.82 o 
   8   0   1       35.94       50.38     14.25 o 
   9   0   1      103.96      104.44     23.82 o 
  -9   1   1       51.72       58.04     24.22 o 
  -8   1   1      250.10      246.39     22.23 o 
  -7   1   1      353.68      371.07     31.55 o 
  -6   1   1      774.98      753.87     44.93 o 
  -5   1   1      252.59      282.34     26.13 o 
  -4   1   1     1153.05     1250.73     44.04 o 
  -3   1   1     1737.40     1700.36     45.42 o 
  -2   1   1       90.65       98.88     11.51 o 
  -1   1   1      676.95      719.19     37.24 o 
   1   1   1      624.54      675.75      8.35 o 
   2   1   1      103.69      109.18      5.42 o 
   3   1   1     1717.36     1764.69     48.86 o 
   4   1   1     1154.86     1324.63     26.54 o 
   5   1   1      245.71      277.25     15.35 o 
   6   1   1      760.14      713.73     30.46 o 
   7   1   1      354.52      344.29     24.05 o 
   8   1   1      253.91      245.68     22.54 o 
   9   1   1       48.69       63.70     15.00 o 
  -9   2   1      116.95      114.75     27.24 o 
  -8   2   1       48.34       63.95     23.91 o 
  -7   2   1      192.62      199.23     20.14 o 
  -6   2   1      346.61      357.39     17.67 o 
  -5   2   1      239.88      240.33     13.67 o 
  -4   2   1      853.23      928.54     19.82 o 
  -3   2   1     3339.53     3590.74     62.08 o 
  -2   2   1     2317.16     2377.63     24.32 o 
  -1   2   1     8424.82     8854.63     93.78 o 
   0   2   1       79.04       69.05      3.63 o 
   1   2   1     8538.07     8813.12     54.25 o 
   2   2   1     2263.05     2310.85     28.73 o 
   3   2   1     3272.87     3542.10     41.89 o 
   4   2   1      861.14      921.73     28.25 o 
   5   2   1      230.54      241.40     14.01 o 
   6   2   1      336.66      336.15     17.65 o 
   7   2   1      189.75      168.94     15.60 o 
   8   2   1       42.92       62.75     14.81 o 
   9   2   1      114.16      117.37     30.49 o 
  -9   3   1      171.84      156.75     26.49 o 
  -8   3   1       47.72       64.93     17.66 o 
  -7   3   1       58.56       43.53     15.86 o 
  -6   3   1      323.46      315.86     19.80 o 
  -5   3   1      317.04      319.64     13.81 o 
  -4   3   1     1018.07     1024.43     18.69 o 
  -3   3   1      490.94      541.01     10.92 o 
  -2   3   1     1410.02     1498.18     19.34 o 
  -1   3   1    20484.44    20752.26    173.66 o 
   0   3   1      396.49      413.14     12.66 o 
   1   3   1    20532.24    20907.69     81.75 o 
   2   3   1     1433.34     1515.10     19.55 o 
   3   3   1      505.07      551.87     12.87 o 
   4   3   1     1027.80     1050.98     22.41 o 
   5   3   1      309.97      326.14     15.79 o 
   6   3   1      332.35      329.01     17.99 o 
   7   3   1       66.39       76.45     14.61 o 
   8   3   1       48.17       43.95     23.15 o 
   9   3   1      177.61      171.74     22.88 o 
  -9   4   1       78.21      116.54     20.81 o 
  -8   4   1      261.98      246.39     26.14 o 
  -7   4   1       37.41       35.00     15.50 o 
  -6   4   1      137.67      155.57     14.64 o 
  -5   4   1      497.96      436.22     18.27 o 
  -4   4   1       39.28       40.97      6.61 o 
  -3   4   1     3124.98     3485.10     49.68 o 
  -2   4   1     1376.60     1395.85     34.50 o 
  -1   4   1     4476.04     4706.15     38.65 o 
   0   4   1      406.07      420.28     13.04 o 
   1   4   1     4467.70     4645.31     34.25 o 
   2   4   1     1321.00     1345.90     17.07 o 
   3   4   1     3092.89     3430.21     29.31 o 
   4   4   1       40.24       39.11      6.88 o 
   5   4   1      507.64      464.42     23.07 o 
   6   4   1      141.62      154.35     17.86 o 
   7   4   1       37.72       33.00     12.00 o 
   8   4   1      265.85      232.88     26.05 o 
   9   4   1       78.68       92.86     18.70 o 
  -9   5   1       15.50       35.03     14.87 o 
  -8   5   1      233.12      190.03     24.89 o 
  -7   5   1      135.84      130.96     21.44 o 
  -6   5   1      427.46      403.49     28.83 o 
  -5   5   1        4.29       -2.79      7.92 o 
  -4   5   1      132.50      133.31      8.53 o 
  -3   5   1      430.46      414.69     11.34 o 
  -2   5   1     1575.44     1643.54     21.80 o 
  -1   5   1      765.91      803.66     18.48 o 
   0   5   1      753.09      740.20     14.90 o 
   1   5   1      751.31      787.55     15.77 o 
   2   5   1     1600.26     1630.63     22.82 o 
   3   5   1      433.61      417.12     12.09 o 
   4   5   1      121.09      126.64      8.94 o 
   5   5   1        3.79        0.43      7.13 o 
   6   5   1      433.48      386.25     20.44 o 
   7   5   1      127.30      129.38     21.57 o 
   8   5   1      221.39      193.64     24.52 o 
   9   5   1       13.84       37.89     16.58 o 
  -8   6   1      139.77      154.76     23.61 o 
  -7   6   1      111.88      117.03     33.29 o 
  -6   6   1       23.26       15.85     13.56 o 
  -5   6   1       72.92       83.27     16.96 o 
  -4   6   1      420.02      401.92     17.75 o 
  -3   6   1      482.24      487.99     15.27 o 
  -2   6   1      744.59      781.99     17.34 o 
  -1   6   1     1138.65     1158.65     20.08 o 
   0   6   1      127.12      130.16      8.86 o 
   1   6   1     1154.81     1144.69     20.32 o 
   2   6   1      769.44      829.99     20.42 o 
   3   6   1      485.31      491.99     14.04 o 
   4   6   1      418.82      415.85     13.94 o 
   5   6   1       70.24       82.33     12.51 o 
   6   6   1       22.95       22.77     14.92 o 
   7   6   1      115.35      108.94     19.79 o 
   8   6   1      140.61      147.32     27.82 o 
  -8   7   1       71.12       79.59     31.27 o 
  -7   7   1      369.45      316.06     28.29 o 
  -6   7   1        1.03       -6.80     12.70 o 
  -5   7   1      170.33      187.78     22.62 o 
  -4   7   1      275.36      310.67     24.75 o 
  -3   7   1      266.01      245.70     15.89 o 
  -2   7   1      305.42      299.00     13.66 o 
  -1   7   1     1127.74     1144.70     25.81 o 
   0   7   1      597.53      576.51     20.21 o 
   1   7   1     1093.67     1108.47     22.05 o 
   2   7   1      292.65      308.52     13.92 o 
   3   7   1      261.81      249.99     13.61 o 
   4   7   1      282.36      275.18     26.21 o 
   5   7   1      163.80      148.76     20.81 o 
   6   7   1        0.76       -4.13     12.20 o 
   7   7   1      374.92      337.88     28.97 o 
   8   7   1       70.72       91.84     20.40 o 
  -8   8   1       12.48       39.52     14.24 o 
  -7   8   1        2.35       -0.14     13.60 o 
  -6   8   1       83.06       85.15     18.69 o 
  -5   8   1      341.45      281.44     27.36 o 
  -4   8   1       87.30       78.10     18.39 o 
  -3   8   1      616.75      573.60     22.63 o 
  -2   8   1       11.76       16.83      9.83 o 
  -1   8   1      312.80      300.64     14.63 o 
   0   8   1      125.55      151.81     12.19 o 
   1   8   1      321.51      316.15     15.05 o 
   2   8   1       12.07       20.88      8.16 o 
   3   8   1      616.92      583.60     23.11 o 
   4   8   1       87.53       81.86     13.37 o 
   5   8   1      347.89      301.36     26.38 o 
   6   8   1       80.78       68.17     17.21 o 
   7   8   1        2.70        1.08     13.50 o 
   8   8   1       11.66       39.87     28.75 o 
  -7   9   1       46.19       34.02     19.31 o 
  -6   9   1       70.69       60.92     17.38 o 
  -5   9   1      152.51      122.92     21.20 o 
  -4   9   1       77.56       72.05     18.12 o 
  -3   9   1       81.50       91.97     18.64 o 
  -2   9   1       50.25       73.07     13.28 o 
  -1   9   1       56.26       41.69     11.83 o 
   0   9   1      266.77      279.63     15.40 o 
   1   9   1       53.09       55.71     10.52 o 
   2   9   1       46.82       60.55     12.81 o 
   3   9   1       79.91       70.22     13.10 o 
   4   9   1       82.68       69.61     21.00 o 
   5   9   1      157.60      134.51     21.58 o 
   6   9   1       72.71       94.95     19.20 o 
   7   9   1       46.65       50.24     18.02 o 
  -6  10   1       20.55       55.75     22.11 o 
  -5  10   1        4.83        0.82     12.69 o 
  -4  10   1       76.02      108.62     20.10 o 
  -3  10   1       16.60        1.63     13.48 o 
  -2  10   1      334.41      341.85     25.82 o 
  -1  10   1       26.06       32.70     11.63 o 
   0  10   1       24.78       31.05      9.48 o 
   1  10   1       25.04       38.52     11.76 o 
   2  10   1      326.99      331.66     20.00 o 
   3  10   1       16.82       12.81     13.73 o 
   4  10   1       75.94      108.32     20.50 o 
   5  10   1        4.48       14.77     12.04 o 
   6  10   1       19.02       17.60     11.99 o 
  -5  11   1       63.63       86.46     18.78 o 
  -4  11   1      101.70      104.76     20.33 o 
  -3  11   1        6.08       -1.59     11.64 o 
  -2  11   1      393.18      374.86     30.18 o 
  -1  11   1       64.67       55.12     12.85 o 
   0  11   1      133.93      119.81     14.86 o 
   1  11   1       63.73       73.55     13.89 o 
   2  11   1      388.22      377.01     47.75 o 
   3  11   1        6.58       19.89     14.07 o 
   4  11   1      101.78      125.16     22.91 o 
   5  11   1       62.52       85.20     18.58 o 
  -4  12   1       18.53       39.84     28.49 o 
  -3  12   1       11.96       30.00     19.44 o 
  -2  12   1       12.48       23.97     14.55 o 
  -1  12   1        5.29        8.71     13.09 o 
   0  12   1        2.27       15.09     13.54 o 
   1  12   1        5.87       14.49     13.37 o 
   2  12   1       12.76       15.83     14.60 o 
   3  12   1        9.80       20.57     16.04 o 
   4  12   1       19.06       49.59     19.55 o 
  -3  13   1       24.12       52.81     14.23 o 
  -2  13   1      168.57      197.59     31.91 o 
  -1  13   1       32.15       64.22     19.60 o 
   0  13   1        1.76       25.07     15.11 o 
   1  13   1       31.79       74.97     21.78 o 
   2  13   1      168.98      167.41     30.80 o 
   3  13   1       23.69       54.79     23.40 o 
   1   0   2       61.81       52.28      3.10 o 
   2   0   2     4229.47     4850.31     92.37 o 
   3   0   2      182.94      182.00     12.49 o 
   4   0   2      503.19      638.71     22.97 o 
   5   0   2        8.31        8.70      8.74 o 
   6   0   2      660.90      671.62     29.84 o 
   7   0   2       13.71       22.00     16.75 o 
   8   0   2       73.63       74.33     15.93 o 
   9   0   2        5.96       16.22     12.27 o 
  -9   1   2       23.14       39.46     21.20 o 
  -8   1   2       17.87       12.40     16.62 o 
  -7   1   2       89.80      111.17     16.52 o 
  -6   1   2      146.96      157.10     25.02 o 
  -5   1   2     1017.93     1056.66     45.55 o 
  -4   1   2     5467.66     5751.39     94.80 o 
  -3   1   2     1780.33     1810.79     45.33 o 
  -2   1   2      994.85      989.99     29.33 o 
  -1   1   2     7715.30     7691.75     52.46 o 
   0   1   2     5015.75     5082.09     50.49 o 
   1   1   2     7641.71     7521.21     86.88 o 
   2   1   2      995.23      972.73     21.41 o 
   3   1   2     1774.52     1928.02     22.80 o 
   4   1   2     5556.97     5965.65    126.78 o 
   5   1   2     1010.24     1054.35     53.50 o 
   6   1   2      145.49      164.48     20.47 o 
   7   1   2       89.34       86.50     12.81 o 
   8   1   2       20.23       22.69     11.63 o 
   9   1   2       22.30       30.98     13.38 o 
  -9   2   2      129.90      147.66     20.90 o 
  -8   2   2      248.05      259.12     25.50 o 
  -7   2   2       47.37       45.66     11.19 o 
  -6   2   2      337.92      334.15     18.27 o 
  -5   2   2     1548.95     1540.58     27.89 o 
  -4   2   2      499.11      522.16     13.35 o 
  -3   2   2     2618.96     2776.09     38.91 o 
  -2   2   2     2661.15     2721.33     40.41 o 
  -1   2   2    17679.46    18017.54    224.61 o 
   0   2   2    17667.25    16507.95    236.59 o 
   1   2   2    17819.62    17972.81    146.54 o 
   2   2   2     2653.18     2649.16     23.81 o 
   3   2   2     2627.35     2754.44     43.22 o 
   4   2   2      491.25      488.60     19.38 o 
   5   2   2     1580.58     1556.71     31.33 o 
   6   2   2      331.93      320.09     24.90 o 
   7   2   2       44.79       43.55     11.07 o 
   8   2   2      251.06      250.25     23.59 o 
   9   2   2      127.88      138.26     30.40 o 
  -9   3   2        0.58       13.93     12.14 o 
  -8   3   2       62.65       68.45     17.96 o 
  -7   3   2      420.23      373.82     27.53 o 
  -6   3   2       38.37       38.44     10.26 o 
  -5   3   2      920.98      862.36     19.14 o 
  -4   3   2      253.57      227.68     10.03 o 
  -3   3   2       68.57       53.02      5.26 o 
  -2   3   2      365.36      387.41      7.86 o 
  -1   3   2     6488.05     6522.05    135.76 o 
   0   3   2     3536.58     3777.52     51.18 o 
   1   3   2     6474.92     6467.91     85.90 o 
   2   3   2      368.64      375.08     10.43 o 
   3   3   2       65.56       48.74      5.91 o 
   4   3   2      257.87      232.30     11.30 o 
   5   3   2      895.27      875.17     23.91 o 
   6   3   2       34.41       34.60     10.16 o 
   7   3   2      417.07      367.00     24.40 o 
   8   3   2       62.70       69.63     15.50 o 
   9   3   2        0.58        5.20     18.18 o 
  -9   4   2       61.55       81.36     18.13 o 
  -8   4   2        7.53       17.50     13.78 o 
  -7   4   2        7.82       13.76     13.47 o 
  -6   4   2      805.22      756.40     35.02 o 
  -5   4   2      138.18      129.81     12.43 o 
  -4   4   2      594.04      594.29     14.55 o 
  -3   4   2     3534.06     3978.80     61.27 o 
  -2   4   2     5680.38     6199.64    109.27 o 
  -1   4   2     2241.19     2272.43     39.49 o 
   0   4   2        6.54       12.50      4.65 o 
   1   4   2     2304.05     2366.60     27.75 o 
   2   4   2     5555.14     5953.12     37.78 o 
   3   4   2     3558.36     3961.16     54.52 o 
   4   4   2      590.38      593.31     17.94 o 
   5   4   2      141.39      134.35     12.60 o 
   6   4   2      786.16      750.46     24.31 o 
   7   4   2        5.45        4.13      9.87 o 
   8   4   2        6.67       -1.60     15.42 o 
   9   4   2       60.78       79.69     18.68 o 
  -9   5   2      251.24      256.88     37.29 o 
  -8   5   2      119.69      112.67     21.06 o 
  -7   5   2      210.66      208.43     25.04 o 
  -6   5   2      123.31      120.88     19.24 o 
  -5   5   2       67.40       73.66     15.79 o 
  -4   5   2      981.60      957.21     29.87 o 
  -3   5   2     1003.47     1010.51     17.96 o 
  -2   5   2     1331.90     1363.23     26.22 o 
  -1   5   2      910.39      982.39     23.42 o 
   0   5   2      724.79      721.43     14.96 o 
   1   5   2      940.81     1015.42     19.00 o 
   2   5   2     1347.69     1313.80     28.04 o 
   3   5   2     1013.17     1007.78     17.81 o 
   4   5   2      953.85      918.95     18.74 o 
   5   5   2       64.85       59.60      9.29 o 
   6   5   2      125.03      121.07     14.30 o 
   7   5   2      218.28      198.86     26.60 o 
   8   5   2      123.45      105.25     22.62 o 
   9   5   2      253.72      242.75     27.73 o 
  -8   6   2        1.71        8.62     13.48 o 
  -7   6   2       81.67       92.26     19.93 o 
  -6   6   2      660.49      595.25     34.32 o 
  -5   6   2      547.10      519.29     30.46 o 
  -4   6   2       25.71       19.95      8.88 o 
  -3   6   2      186.64      196.36     14.01 o 
  -2   6   2     2581.86     2680.57     36.93 o 
  -1   6   2      509.54      535.06     14.36 o 
   0   6   2      955.29      952.60     23.43 o 
   1   6   2      504.61      518.11     14.97 o 
   2   6   2     2546.67     2595.20     42.38 o 
   3   6   2      195.43      198.48     10.65 o 
   4   6   2       25.49       19.96      6.93 o 
   5   6   2      571.90      540.43     22.47 o 
   6   6   2      659.66      606.74     26.10 o 
   7   6   2       82.52       83.04     18.70 o 
   8   6   2        1.57        5.98     11.68 o 
  -8   7   2       47.97       52.49     16.82 o 
  -7   7   2      119.88      114.79     21.66 o 
  -6   7   2       98.07       98.72     29.95 o 
  -5   7   2      253.54      251.60     24.78 o 
  -4   7   2      165.68      162.40     20.39 o 
  -3   7   2      717.85      706.46     22.77 o 
  -2   7   2      324.73      298.15     20.92 o 
  -1   7   2      843.32      870.87     29.49 o 
   0   7   2      249.51      260.83     12.96 o 
   1   7   2      846.63      884.72     20.32 o 
   2   7   2      320.21      299.89     14.05 o 
   3   7   2      713.77      672.21     19.35 o 
   4   7   2      162.35      183.29     13.05 o 
   5   7   2      248.16      237.47     17.25 o 
   6   7   2       90.46       66.29     18.62 o 
   7   7   2      123.80      140.25     21.61 o 
   8   7   2       49.73       64.01     17.55 o 
  -8   8   2       50.09       70.06     18.00 o 
  -7   8   2      105.98      114.38     21.63 o 
  -6   8   2      121.91      148.63     22.20 o 
  -5   8   2        0.98       16.50     14.45 o 
  -4   8   2       54.94       57.61     17.33 o 
  -3   8   2      108.41       90.92     17.33 o 
  -2   8   2      133.60      123.71     13.69 o 
  -1   8   2      428.27      435.32     16.83 o 
   0   8   2      253.70      253.48     14.14 o 
   1   8   2      431.84      446.20     17.16 o 
   2   8   2      128.29      126.12     11.68 o 
   3   8   2      105.35       97.13     10.87 o 
   4   8   2       56.91       53.71     12.17 o 
   5   8   2        0.98        6.36     13.04 o 
   6   8   2      121.21      127.56     28.13 o 
   7   8   2      106.65      102.40     20.79 o 
   8   8   2       49.38       73.84     18.10 o 
  -7   9   2        9.13       10.73     13.97 o 
  -6   9   2       15.74       11.09     15.82 o 
  -5   9   2       93.96       76.07     18.38 o 
  -4   9   2       32.75       51.13     16.70 o 
  -3   9   2       44.31       40.22     15.74 o 
  -2   9   2       43.53       47.82     12.23 o 
  -1   9   2      216.45      244.13     18.02 o 
   0   9   2      246.10      245.15     14.88 o 
   1   9   2      214.36      225.71     14.44 o 
   2   9   2       44.87       48.97      9.84 o 
   3   9   2       44.56       43.27     11.71 o 
   4   9   2       29.12       28.14     15.32 o 
   5   9   2       95.24       95.10     19.74 o 
   6   9   2       15.27       23.53     13.32 o 
   7   9   2        8.49        7.87      9.98 o 
  -6  10   2       23.67       37.39     14.93 o 
  -5  10   2       77.46       81.69     18.67 o 
  -4  10   2       63.70       79.77     19.07 o 
  -3  10   2      147.53      143.71     21.30 o 
  -2  10   2      222.20      208.03     28.71 o 
  -1  10   2      185.14      201.93     17.17 o 
   0  10   2       46.69       60.72     12.35 o 
   1  10   2      182.55      179.52     13.67 o 
   2  10   2      221.45      219.66     17.61 o 
   3  10   2      151.16      141.17     15.66 o 
   4  10   2       62.13       51.12     17.47 o 
   5  10   2       73.27       79.71     28.91 o 
   6  10   2       21.98       29.92     21.62 o 
  -5  11   2      163.50      184.00     25.15 o 
  -4  11   2       23.42       46.52     19.02 o 
  -3  11   2      111.23      119.32     20.75 o 
  -2  11   2       54.69       61.24     17.40 o 
  -1  11   2       65.20       57.92     16.00 o 
   0  11   2       56.76       73.31     13.82 o 
   1  11   2       65.41       54.52     16.11 o 
   2  11   2       58.89       53.69     12.83 o 
   3  11   2      115.10      139.37     21.25 o 
   4  11   2       22.62       22.92     12.87 o 
   5  11   2      162.17      167.97     24.27 o 
  -4  12   2       22.16       31.04     29.89 o 
  -3  12   2       93.97       85.51     18.74 o 
  -2  12   2       32.02       31.09     14.71 o 
  -1  12   2       74.41       81.92     17.48 o 
   0  12   2       24.28       53.06     20.49 o 
   1  12   2       76.77       88.38     18.45 o 
   2  12   2       31.60       52.62     23.91 o 
   3  12   2       95.25       94.32     19.02 o 
   4  12   2       22.35       49.46     27.93 o 
  -3  13   2       31.20       51.72     22.64 o 
  -2  13   2       17.67       40.14     14.91 o 
  -1  13   2       48.24       81.86     21.78 o 
   0  13   2       25.14       55.73     18.22 o 
   2  13   2       17.89       62.44     19.02 o 
   3  13   2       32.04      100.97     22.75 o 
   1   0   3      135.24      141.28      4.00 o 
   2   0   3     4666.25     5190.96     74.12 o 
   3   0   3     4646.33     5023.09     53.94 o 
   4   0   3      663.76      628.91     22.40 o 
   5   0   3      573.33      524.27     23.82 o 
   6   0   3      246.54      244.84     21.67 o 
   7   0   3      175.94      164.47     18.68 o 
   8   0   3       21.51       33.33     18.09 o 
   9   0   3       70.96       83.64     21.33 o 
  -9   1   3       24.71       50.13     17.87 o 
  -8   1   3       38.06       44.18     15.31 o 
  -7   1   3      165.40      181.22     20.50 o 
  -6   1   3      110.13      134.69     18.49 o 
  -5   1   3     1258.40     1250.79     65.80 o 
  -4   1   3     1007.31     1056.98     31.11 o 
  -3   1   3      916.96      916.77     34.62 o 
  -2   1   3     2054.59     2110.33     51.42 o 
  -1   1   3      961.73      913.07     17.04 o 
   0   1   3       22.97       14.57      1.66 o 
   1   1   3      989.98      969.62     12.11 o 
   2   1   3     2106.81     2225.39     44.41 o 
   3   1   3      908.16      973.05     20.85 o 
   4   1   3     1023.81     1087.35     20.34 o 
   5   1   3     1299.03     1314.24     25.03 o 
   6   1   3      110.15      122.50     11.45 o 
   7   1   3      159.92      157.63     14.93 o 
   8   1   3       38.18       36.38     10.42 o 
   9   1   3       25.79       55.33     18.18 o 
  -9   2   3       13.50       12.36     12.43 o 
  -8   2   3       27.33       23.31     14.17 o 
  -7   2   3      129.41      125.57     22.98 o 
  -6   2   3      259.91      240.19     16.56 o 
  -5   2   3     1412.60     1473.27     24.38 o 
  -4   2   3      928.59     1038.75     17.73 o 
  -3   2   3     1387.27     1333.49     21.05 o 
  -2   2   3      811.48      835.14     18.50 o 
  -1   2   3     7585.83     7836.65     92.53 o 
   0   2   3      716.88      678.93     10.24 o 
   1   2   3     7620.32     8001.36     41.75 o 
   2   2   3      787.48      796.18     16.90 o 
   3   2   3     1319.92     1243.31     21.87 o 
   4   2   3      914.74      989.45     23.02 o 
   5   2   3     1404.49     1378.80     43.03 o 
   6   2   3      273.46      253.11     17.20 o 
   7   2   3      131.33      133.04     13.98 o 
   8   2   3       27.82       31.88     13.77 o 
   9   2   3       13.41       21.27     11.19 o 
  -9   3   3      124.85      136.96     21.01 o 
  -8   3   3       31.51       32.74     15.85 o 
  -7   3   3       17.12        8.61     13.34 o 
  -6   3   3      109.60      112.27     17.45 o 
  -5   3   3      646.68      649.87     21.27 o 
  -4   3   3      627.61      589.71     13.52 o 
  -3   3   3     1628.61     1718.14     18.21 o 
  -2   3   3      740.95      728.58     23.40 o 
  -1   3   3      584.38      566.57     16.09 o 
   0   3   3     3535.88     3476.20     45.35 o 
   1   3   3      605.95      582.01     12.07 o 
   2   3   3      744.88      746.14     14.40 o 
   3   3   3     1610.20     1640.41     22.83 o 
   4   3   3      626.94      573.42     16.05 o 
   5   3   3      656.71      674.38     22.06 o 
   6   3   3      108.14      101.44     12.93 o 
   7   3   3       19.72       13.59      8.98 o 
   8   3   3       29.83       25.92     12.92 o 
   9   3   3      127.76      116.44     32.31 o 
  -9   4   3       18.46       19.19     14.75 o 
  -8   4   3        9.71        4.23     13.35 o 
  -7   4   3       22.28       20.22     14.55 o 
  -6   4   3       72.85       71.06     16.85 o 
  -5   4   3      544.85      508.35     28.28 o 
  -4   4   3     1682.39     1694.75     25.84 o 
  -3   4   3     2025.30     2164.71     38.94 o 
  -2   4   3      258.18      260.33      8.24 o 
  -1   4   3      292.54      321.74      9.01 o 
   0   4   3        7.45        7.72      4.45 o 
   1   4   3      282.44      292.38      9.28 o 
   2   4   3      259.68      256.09     10.16 o 
   3   4   3     2034.13     2118.42     26.68 o 
   4   4   3     1669.59     1639.81     26.12 o 
   5   4   3      551.73      511.39     17.55 o 
   6   4   3       76.56       71.69     11.91 o 
   7   4   3       21.38       12.51     10.81 o 
   8   4   3        9.11        5.82     19.02 o 
   9   4   3       18.97       32.89     22.75 o 
  -9   5   3        0.35        8.33     11.91 o 
  -8   5   3      250.45      264.12     27.68 o 
  -7   5   3       21.46       29.11     14.68 o 
  -6   5   3      744.79      659.58     34.79 o 
  -5   5   3      369.05      367.62     26.17 o 
  -4   5   3      230.96      219.71     13.38 o 
  -3   5   3       75.75       72.76      6.87 o 
  -2   5   3     5436.06     5720.21     67.42 o 
  -1   5   3      757.70      726.46     15.92 o 
   0   5   3      463.48      447.69     12.54 o 
   1   5   3      777.54      749.53     26.94 o 
   2   5   3     5507.68     5610.52     39.82 o 
   3   5   3       81.06       94.38      8.45 o 
   4   5   3      237.92      230.93     12.91 o 
   5   5   3      367.42      374.85     16.18 o 
   6   5   3      744.41      683.95     30.44 o 
   7   5   3       24.55       18.62     11.32 o 
   8   5   3      245.86      242.80     26.95 o 
   9   5   3        0.22       19.89     12.12 o 
  -8   6   3      233.03      238.85     27.21 o 
  -7   6   3      270.58      239.14     27.13 o 
  -6   6   3       21.00       15.89     14.50 o 
  -5   6   3       55.99       59.77     16.88 o 
  -4   6   3       61.24       60.74     15.46 o 
  -3   6   3      242.13      242.63     16.83 o 
  -2   6   3      928.62      960.49     26.64 o 
  -1   6   3      194.27      217.71     10.71 o 
   0   6   3       45.73       40.18      6.86 o 
   1   6   3      189.32      197.89     10.99 o 
   2   6   3      953.94      900.73     19.72 o 
   3   6   3      236.06      235.21     11.64 o 
   4   6   3       64.23       73.22      8.70 o 
   5   6   3       53.66       58.98      9.07 o 
   6   6   3       18.01       14.81      9.43 o 
   7   6   3      268.36      250.36     27.06 o 
   8   6   3      226.11      230.38     26.36 o 
  -8   7   3      115.72      113.93     21.07 o 
  -7   7   3       60.29       66.29     18.35 o 
  -6   7   3       34.63       29.52     15.47 o 
  -5   7   3      204.81      198.69     23.90 o 
  -4   7   3      252.67      238.66     23.62 o 
  -3   7   3      441.03      398.11     26.16 o 
  -2   7   3      696.09      717.09     39.66 o 
  -1   7   3     1320.41     1360.49     25.40 o 
   0   7   3       32.35       42.20      8.09 o 
   1   7   3     1281.01     1323.42     24.33 o 
   2   7   3      689.74      675.26     23.01 o 
   3   7   3      425.72      381.23     15.96 o 
   4   7   3      250.44      232.34     12.78 o 
   5   7   3      191.36      171.69     15.49 o 
   6   7   3       34.57       32.94     16.01 o 
   7   7   3       61.40       51.43     17.50 o 
   8   7   3      113.49       95.44     20.58 o 
  -8   8   3       27.13       72.64     17.71 o 
  -7   8   3       27.72        7.84     12.93 o 
  -6   8   3       11.17        3.55     13.53 o 
  -5   8   3      382.50      370.62     29.98 o 
  -4   8   3      370.77      392.05     32.89 o 
  -3   8   3      200.57      162.79     19.81 o 
  -2   8   3      128.58      133.68     13.71 o 
  -1   8   3      299.03      294.21     22.78 o 
   0   8   3      529.07      551.75     20.96 o 
   1   8   3      303.32      323.03     15.42 o 
   2   8   3      128.65      123.88     11.64 o 
   3   8   3      204.38      169.82     17.78 o 
   4   8   3      381.69      379.11     19.81 o 
   5   8   3      383.52      343.79     19.51 o 
   6   8   3       10.11        8.10     12.65 o 
   7   8   3       28.53       27.06     16.51 o 
   8   8   3       26.87       54.87     20.51 o 
  -7   9   3      111.32       95.95     20.70 o 
  -6   9   3      274.32      264.91     29.02 o 
  -5   9   3        9.47       17.68     13.82 o 
  -4   9   3       49.93       51.27     16.42 o 
  -3   9   3      204.49      204.46     22.67 o 
  -2   9   3      280.64      278.91     24.68 o 
  -1   9   3      300.15      304.28     31.28 o 
   0   9   3        4.08        1.09      8.27 o 
   1   9   3      294.81      285.80     15.61 o 
   2   9   3      287.23      259.31     15.11 o 
   3   9   3      204.51      216.76     16.99 o 
   4   9   3       49.54       47.62     11.93 o 
   5   9   3       10.28        3.03     12.96 o 
   6   9   3      276.48      295.53     28.54 o 
   7   9   3      110.81      126.40     37.71 o 
  -6  10   3      122.13      132.15     34.62 o 
  -5  10   3       76.22       58.23     16.54 o 
  -4  10   3       14.59       11.60     14.08 o 
  -3  10   3      228.47      240.48     27.69 o 
  -2  10   3       43.70       51.48     15.73 o 
  -1  10   3      148.21      124.07     19.00 o 
   0  10   3      247.13      243.62     18.08 o 
   1  10   3      144.94      153.10     15.61 o 
   2  10   3       41.08       57.55     12.39 o 
   3  10   3      228.72      238.24     18.67 o 
   4  10   3       15.76        7.01     13.35 o 
   5  10   3       76.30       74.93     18.24 o 
   6  10   3      122.55      109.23     20.85 o 
  -5  11   3       66.58       86.28     18.03 o 
  -4  11   3       31.03       50.08     16.54 o 
  -3  11   3        2.11        1.56     11.84 o 
  -2  11   3       17.26       12.16     13.41 o 
  -1  11   3       46.61       38.88     15.49 o 
   0  11   3      268.53      270.35     19.30 o 
   1  11   3       46.80       50.53     15.32 o 
   2  11   3       18.33       20.55     10.99 o 
   3  11   3        2.19        7.09     13.02 o 
   4  11   3       29.92       47.78     15.42 o 
   5  11   3       68.54       88.49     31.51 o 
  -4  12   3        9.04       21.23     12.19 o 
  -3  12   3      232.41      211.12     24.48 o 
  -2  12   3      261.45      242.72     25.05 o 
  -1  12   3       42.63       31.32     15.36 o 
   0  12   3        0.02       12.35     17.60 o 
   1  12   3       42.71       67.69     19.93 o 
   2  12   3      262.33      283.98     25.56 o 
   3  12   3      229.86      257.45     29.67 o 
   4  12   3        8.68       27.14     29.71 o 
  -3  13   3       27.96       68.81     29.87 o 
  -2  13   3       20.86       31.60     20.24 o 
  -1  13   3        5.54       43.60     16.09 o 
   0  13   3        0.46       53.77     17.51 o 
   1  13   3        6.27       23.47     14.67 o 
   2  13   3       20.16       33.60     16.00 o 
   3  13   3       28.03       61.29     18.67 o 
   0   0   4      130.51      145.56      4.99 o 
   1   0   4     7225.89     7296.81     63.81 o 
   2   0   4        6.68       12.56      3.86 o 
   3   0   4      233.51      219.57     12.59 o 
   4   0   4        8.90       13.58      6.70 o 
   5   0   4      137.30      146.02     16.11 o 
   6   0   4      144.38      145.42     13.98 o 
   7   0   4       19.67       16.21      9.39 o 
   8   0   4       72.77       72.26     22.27 o 
   9   0   4        3.32       12.92      8.87 o 
  -9   1   4       20.38       49.86     15.69 o 
  -8   1   4       16.57       22.94     13.86 o 
  -7   1   4      533.15      542.83     29.26 o 
  -6   1   4      403.83      371.81     24.59 o 
  -5   1   4      889.29      958.73     31.56 o 
  -4   1   4      657.37      644.69     35.58 o 
  -3   1   4      740.32      708.58     20.78 o 
  -2   1   4     5349.62     5649.10     50.65 o 
  -1   1   4     3548.98     3742.02    109.24 o 
   0   1   4     3436.47     3452.84     37.39 o 
   1   1   4     3537.92     3750.46     26.25 o 
   2   1   4     5401.36     5703.85     68.55 o 
   3   1   4      744.48      737.21     17.44 o 
   4   1   4      671.38      651.14     16.62 o 
   5   1   4      900.14      938.60     21.56 o 
   6   1   4      399.62      354.03     17.13 o 
   7   1   4      533.95      514.69     22.99 o 
   8   1   4       18.65       20.99     10.68 o 
   9   1   4       21.63       48.04     17.24 o 
  -9   2   4      137.50      167.86     30.00 o 
  -8   2   4       18.80       29.59     14.64 o 
  -7   2   4      343.98      311.57     24.90 o 
  -6   2   4      206.88      186.32     15.09 o 
  -5   2   4      100.92      108.40     11.01 o 
  -4   2   4      673.69      670.56     17.76 o 
  -3   2   4      537.81      520.00      9.89 o 
  -2   2   4      500.62      521.25     18.45 o 
  -1   2   4     4891.91     4942.72     98.28 o 
   0   2   4      331.23      312.72      8.21 o 
   1   2   4     4885.56     5035.96     32.94 o 
   2   2   4      487.23      499.02     12.20 o 
   3   2   4      540.24      491.86     13.61 o 
   4   2   4      681.74      648.77     17.25 o 
   5   2   4       99.28      106.52     12.01 o 
   6   2   4      202.37      214.80     16.30 o 
   7   2   4      333.84      335.99     19.23 o 
   8   2   4       19.00       24.51     12.87 o 
   9   2   4      138.08      151.95     20.29 o 
  -9   3   4       44.30       43.81     16.01 o 
  -8   3   4      173.06      165.05     22.80 o 
  -7   3   4      371.27      327.01     26.00 o 
  -6   3   4      219.28      196.90     20.80 o 
  -5   3   4       28.77       35.04      8.69 o 
  -4   3   4       61.44       70.74      6.23 o 
  -3   3   4     1604.28     1691.19     16.48 o 
  -2   3   4      459.99      481.99     10.75 o 
  -1   3   4     6204.08     6451.53    114.30 o 
   0   3   4      185.95      182.36      9.20 o 
   1   3   4     6186.01     6453.70     53.07 o 
   2   3   4      429.15      414.80     11.78 o 
   3   3   4     1603.15     1682.14     23.89 o 
   4   3   4       61.91       72.62      8.33 o 
   5   3   4       26.21       27.22      9.25 o 
   6   3   4      214.43      189.66     15.39 o 
   7   3   4      375.25      376.40     19.85 o 
   8   3   4      166.89      175.32     27.60 o 
   9   3   4       40.30       24.71     20.58 o 
  -9   4   4       41.44       40.76     15.54 o 
  -8   4   4      432.16      386.69     30.36 o 
  -7   4   4      320.02      336.32     26.88 o 
  -6   4   4       20.95       19.20     13.47 o 
  -5   4   4      263.34      247.26     26.78 o 
  -4   4   4        1.94       -1.32      5.99 o 
  -3   4   4      287.86      306.52     11.55 o 
  -2   4   4      272.33      266.31     10.58 o 
  -1   4   4       62.30       61.80      5.15 o 
   0   4   4     3503.12     3591.44     48.58 o 
   1   4   4       76.44       82.90      6.80 o 
   2   4   4      276.24      264.21     10.81 o 
   3   4   4      281.78      275.07     11.58 o 
   4   4   4        2.33        3.81      6.34 o 
   5   4   4      271.53      297.47     14.87 o 
   6   4   4       21.85       18.62      9.41 o 
   7   4   4      319.93      348.57     26.73 o 
   8   4   4      438.13      403.09     27.19 o 
   9   4   4       40.22       49.91     25.20 o 
  -9   5   4       52.22       80.02     18.05 o 
  -8   5   4      200.41      200.23     25.44 o 
  -7   5   4      118.22      127.93     21.51 o 
  -6   5   4      136.67      143.90     21.09 o 
  -5   5   4      185.64      158.05     19.73 o 
  -4   5   4      282.78      280.31     22.10 o 
  -3   5   4       26.29       31.80      7.77 o 
  -2   5   4      774.20      825.75     14.15 o 
  -1   5   4       68.90       75.34      6.55 o 
   0   5   4     2079.00     2108.01     42.68 o 
   1   5   4       73.47       77.57      7.35 o 
   2   5   4      829.93      866.96     18.19 o 
   3   5   4       26.77       34.37      6.82 o 
   4   5   4      271.45      254.92     13.49 o 
   5   5   4      179.89      195.89     13.29 o 
   6   5   4      135.41      152.56     14.50 o 
   7   5   4      119.83      121.33     17.97 o 
   8   5   4      204.38      198.70     36.62 o 
   9   5   4       53.64       52.96     15.75 o 
  -8   6   4      120.26      142.38     22.89 o 
  -7   6   4      170.84      168.06     22.91 o 
  -6   6   4       68.06       79.33     17.44 o 
  -5   6   4       56.37       81.08     17.82 o 
  -4   6   4      677.30      710.29     32.74 o 
  -3   6   4      137.55      146.10     17.58 o 
  -2   6   4     1480.80     1497.17     27.61 o 
  -1   6   4      770.24      721.03     19.96 o 
   0   6   4     4049.82     4189.99     38.41 o 
   1   6   4      783.12      731.97     17.69 o 
   2   6   4     1497.57     1441.17     22.12 o 
   3   6   4      132.49      150.67     10.13 o 
   4   6   4      680.22      680.49     18.02 o 
   5   6   4       59.93       64.68     10.12 o 
   6   6   4       67.39       66.45     14.43 o 
   7   6   4      167.82      154.48     22.82 o 
   8   6   4      124.29      136.52     21.91 o 
  -8   7   4      102.47      121.71     23.93 o 
  -7   7   4       59.82       60.34     19.04 o 
  -6   7   4      167.81      156.83     23.33 o 
  -5   7   4      140.23      136.80     20.98 o 
  -4   7   4      102.77      108.72     18.87 o 
  -3   7   4      371.96      351.76     26.27 o 
  -2   7   4      832.27      859.45     24.07 o 
  -1   7   4      212.33      223.17     12.11 o 
   0   7   4        0.03        3.10      6.74 o 
   1   7   4      202.45      205.99     12.21 o 
   2   7   4      848.44      848.80     36.56 o 
   3   7   4      366.82      343.39     14.47 o 
   4   7   4       96.27       98.98      9.93 o 
   5   7   4      140.63      123.42     15.86 o 
   6   7   4      176.05      173.97     17.45 o 
   7   7   4       58.77       54.85     17.02 o 
   8   7   4      105.30      113.30     21.06 o 
  -7   8   4       62.48       74.20     19.04 o 
  -6   8   4       63.63       41.39     16.92 o 
  -5   8   4      109.89      111.87     20.72 o 
  -4   8   4      407.52      401.80     28.85 o 
  -3   8   4       21.67       22.67     14.10 o 
  -2   8   4      262.29      258.02     23.03 o 
  -1   8   4      816.75      809.34     25.31 o 
   0   8   4      133.20      128.63     11.27 o 
   1   8   4      838.90      860.88     24.34 o 
   2   8   4      264.60      251.19     15.61 o 
   3   8   4       23.24       18.94      7.86 o 
   4   8   4      407.35      372.31     17.12 o 
   5   8   4      106.97      107.67     14.12 o 
   6   8   4       63.56       61.94     17.78 o 
   7   8   4       60.51       80.95     18.38 o 
  -7   9   4       16.09       37.62     14.24 o 
  -6   9   4       63.10       67.41     18.82 o 
  -5   9   4       34.37       28.96     14.73 o 
  -4   9   4      274.56      271.15     26.84 o 
  -3   9   4      945.35      895.90     38.54 o 
  -2   9   4      651.54      623.17     49.53 o 
  -1   9   4      166.27      188.27     16.32 o 
   0   9   4      139.13      153.22     15.55 o 
   1   9   4      167.21      181.87     13.70 o 
   2   9   4      643.35      591.50     20.17 o 
   3   9   4      957.21      898.68     44.67 o 
   4   9   4      279.75      260.66     18.35 o 
   5   9   4       31.76       44.18     15.82 o 
   6   9   4       61.37       63.14     17.47 o 
   7   9   4       15.93       38.94     20.53 o 
  -6  10   4       58.48       80.07     21.09 o 
  -5  10   4        6.00        7.84     11.77 o 
  -4  10   4       85.09       91.66     18.58 o 
  -3  10   4       85.52       71.62     18.18 o 
  -2  10   4      110.42      118.92     19.31 o 
  -1  10   4       17.08       10.53     12.54 o 
   0  10   4       36.83       42.73     11.87 o 
   1  10   4       16.29       17.90     10.38 o 
   2  10   4      104.05       98.04     13.13 o 
   3  10   4       88.96       79.04     13.64 o 
   4  10   4       80.47       84.39     13.67 o 
   5  10   4        5.46        3.36     11.77 o 
   6  10   4       58.50       61.26     16.65 o 
  -5  11   4       19.85       36.56     14.63 o 
  -4  11   4      251.32      262.84     27.56 o 
  -3  11   4       18.15       21.13     13.67 o 
  -2  11   4       77.80       59.48     17.16 o 
  -1  11   4       72.15       96.19     18.32 o 
   0  11   4       18.04       16.49     12.91 o 
   1  11   4       73.10       87.95     14.18 o 
   2  11   4       77.28       78.92     21.62 o 
   3  11   4       16.47       27.65     11.95 o 
   4  11   4      250.65      257.43     29.02 o 
   5  11   4       20.52       33.02     13.67 o 
  -4  12   4        2.13       22.27     11.31 o 
  -3  12   4       71.75      104.77     24.91 o 
  -2  12   4       12.03       25.25     13.24 o 
  -1  12   4       76.18       85.99     17.71 o 
   0  12   4        0.41       14.86     13.16 o 
   1  12   4       77.44       86.26     23.78 o 
   2  12   4       12.97       32.48     13.61 o 
   3  12   4       72.43      120.39     28.00 o 
   4  12   4        2.24       26.98     18.62 o 
  -2  13   4       35.73       75.49     19.33 o 
  -1  13   4       18.95       43.24     15.35 o 
   0  13   4        0.36       47.38     15.20 o 
   1  13   4       18.51       41.69     14.44 o 
   1   0   5     1075.20     1095.41     10.59 o 
   2   0   5     4070.51     4128.73     46.44 o 
   3   0   5      200.07      176.85      9.58 o 
   4   0   5       73.75       82.66      9.19 o 
   5   0   5       47.80       45.09      9.40 o 
   6   0   5      342.93      337.22     18.89 o 
   7   0   5      237.54      258.65     18.41 o 
   8   0   5       82.39       95.83     16.40 o 
   9   0   5      100.73      110.86     16.62 o 
  -9   1   5        6.00       19.55     11.42 o 
  -8   1   5      548.07      544.04     47.13 o 
  -7   1   5      218.66      225.48     21.62 o 
  -6   1   5       62.30       68.40     15.27 o 
  -5   1   5      643.10      639.11     26.54 o 
  -4   1   5      173.29      171.46     16.84 o 
  -3   1   5      381.94      371.28     16.12 o 
  -2   1   5      682.13      681.58     17.77 o 
  -1   1   5     2404.06     2352.00     26.38 o 
   0   1   5    16757.42    17082.78     73.52 o 
   1   1   5     2490.88     2523.03     36.60 o 
   2   1   5      695.58      716.02     11.53 o 
   3   1   5      367.72      367.87      8.95 o 
   4   1   5      173.23      166.85      8.82 o 
   5   1   5      640.61      667.44     16.91 o 
   6   1   5       62.68       67.12      8.83 o 
   7   1   5      224.19      227.48     17.62 o 
   8   1   5      541.87      535.54     54.40 o 
   9   1   5        5.15       18.18     11.07 o 
  -8   2   5      153.70      119.43     19.19 o 
  -7   2   5      245.49      252.21     23.53 o 
  -6   2   5       90.38      106.37     17.05 o 
  -5   2   5      252.84      267.19     14.98 o 
  -4   2   5      487.23      477.56     15.28 o 
  -3   2   5      187.66      161.83      8.30 o 
  -2   2   5      958.18      907.28     22.82 o 
  -1   2   5    10249.30     9964.81    257.45 o 
   0   2   5     3008.15     3227.15     36.56 o 
   1   2   5    10199.13    10261.21     85.52 o 
   2   2   5      972.08      938.21     16.30 o 
   3   2   5      193.22      171.63      7.67 o 
   4   2   5      477.89      484.90     13.20 o 
   5   2   5      251.86      262.23     13.70 o 
   6   2   5       89.29       79.11     11.89 o 
   7   2   5      256.45      224.87     17.69 o 
   8   2   5      159.43      141.20     15.98 o 
   9   2   5      356.44      434.91     38.26 o 
  -9   3   5       51.33       71.02     22.58 o 
  -8   3   5       72.04       79.38     27.35 o 
  -7   3   5      623.36      591.83     32.40 o 
  -6   3   5        4.39      -10.24     10.53 o 
  -5   3   5       19.61       15.45     15.15 o 
  -4   3   5      192.92      165.58     16.36 o 
  -3   3   5       72.44       81.64      6.68 o 
  -2   3   5      306.81      294.47     16.35 o 
  -1   3   5     1655.15     1566.33     18.78 o 
   0   3   5     8230.60     7858.87    100.14 o 
   1   3   5     1654.51     1664.74     20.92 o 
   2   3   5      323.41      308.61     14.69 o 
   3   3   5       77.62       82.57      5.81 o 
   4   3   5      192.92      176.70     11.32 o 
   5   3   5       19.60       22.28      8.28 o 
   6   3   5        4.52        7.19      8.85 o 
   7   3   5      617.44      614.49     25.02 o 
   8   3   5       75.86       88.83     16.94 o 
   9   3   5       48.48       63.64     14.31 o 
  -9   4   5       16.67       53.32     15.58 o 
  -8   4   5       46.78       50.85     17.28 o 
  -7   4   5       76.12       69.65     17.86 o 
  -6   4   5     1194.88     1093.82     54.42 o 
  -5   4   5      224.96      210.72     20.94 o 
  -4   4   5      393.79      414.49     30.98 o 
  -3   4   5      968.98      937.41     44.46 o 
  -2   4   5     1555.31     1681.82     65.03 o 
  -1   4   5      562.16      574.91     10.63 o 
   0   4   5        3.93       -2.26      4.77 o 
   1   4   5      556.40      569.20     13.72 o 
   2   4   5     1482.44     1537.14     22.79 o 
   3   4   5      965.32      955.53     19.60 o 
   4   4   5      397.84      414.66     15.78 o 
   5   4   5      223.58      214.15     13.76 o 
   6   4   5     1201.13     1112.86     30.89 o 
   7   4   5       78.79       81.70     12.60 o 
   8   4   5       48.61       74.39     16.09 o 
   9   4   5       16.10        4.00     18.13 o 
  -9   5   5       18.08       32.69     20.64 o 
  -8   5   5      178.72      213.64     25.60 o 
  -7   5   5       31.81       32.86     16.01 o 
  -6   5   5      158.91      129.07     19.87 o 
  -5   5   5        0.63        2.04     10.79 o 
  -4   5   5     1081.75     1085.13     56.20 o 
  -3   5   5     1192.67     1231.38     37.14 o 
  -2   5   5      824.07      852.20     36.02 o 
  -1   5   5      261.69      256.36      9.58 o 
   0   5   5     6246.63     6451.44    129.69 o 
   1   5   5      270.50      255.95     10.01 o 
   2   5   5      813.84      799.95     17.88 o 
   3   5   5     1171.19     1198.14     26.23 o 
   4   5   5     1080.83     1088.53     23.92 o 
   5   5   5        1.36       -2.00      7.26 o 
   6   5   5      161.91      145.08     12.72 o 
   7   5   5       28.25       32.36     12.88 o 
   8   5   5      186.33      224.49     22.46 o 
   9   5   5       18.93       14.75     19.07 o 
  -8   6   5       29.84       57.43     17.35 o 
  -7   6   5      175.26      152.26     36.89 o 
  -6   6   5       19.55       15.30     14.32 o 
  -5   6   5      160.20      154.15     20.99 o 
  -4   6   5      539.35      523.45     29.41 o 
  -3   6   5      622.78      624.87     29.81 o 
  -2   6   5      963.57     1003.81     45.56 o 
  -1   6   5     1136.12     1093.73     25.19 o 
   0   6   5        3.15        7.87      5.81 o 
   1   6   5     1100.00     1072.29     23.26 o 
   2   6   5      955.73      930.21     18.67 o 
   3   6   5      630.98      631.12     18.72 o 
   4   6   5      553.84      531.64     18.38 o 
   5   6   5      160.69      178.81     13.69 o 
   6   6   5       19.31       14.40     10.42 o 
   7   6   5      168.15      154.13     20.18 o 
   8   6   5       29.26       35.17     14.80 o 
  -8   7   5       94.34      123.00     22.13 o 
  -7   7   5       88.75       81.40     19.28 o 
  -6   7   5       84.16       75.92     19.12 o 
  -5   7   5       66.98       71.31     17.88 o 
  -4   7   5      311.15      273.16     25.53 o 
  -3   7   5      124.41      103.82     17.13 o 
  -2   7   5      228.81      218.64     24.64 o 
  -1   7   5      392.40      429.01     18.49 o 
   0   7   5       45.93       64.40      8.54 o 
   1   7   5      400.86      407.51     15.46 o 
   2   7   5      215.25      207.54     12.85 o 
   3   7   5      118.36      117.04     10.27 o 
   4   7   5      310.93      270.17     13.64 o 
   5   7   5       67.23       76.27      9.36 o 
   6   7   5       86.62       80.97     13.46 o 
   7   7   5       89.85       81.43     17.76 o 
   8   7   5       94.59      115.13     22.09 o 
  -7   8   5       30.46       41.25     16.03 o 
  -6   8   5       22.56       16.72     14.67 o 
  -5   8   5      132.18      119.09     20.75 o 
  -4   8   5      110.14      131.01     28.00 o 
  -3   8   5      109.13      142.21     19.93 o 
  -2   8   5       54.92       70.81     15.42 o 
  -1   8   5       84.68       75.36     11.92 o 
   0   8   5      406.11      424.22     16.48 o 
   1   8   5       88.52       95.30     10.71 o 
   2   8   5       56.49       67.88     10.29 o 
   3   8   5      109.39      111.88     11.47 o 
   4   8   5      115.51      127.24     10.92 o 
   5   8   5      136.51      142.27     15.43 o 
   6   8   5       24.89       20.25     10.26 o 
   7   8   5       30.00       45.35     14.95 o 
  -7   9   5       20.51       44.53     14.83 o 
  -6   9   5        4.85      -11.02     13.62 o 
  -5   9   5       85.71       93.49     20.10 o 
  -4   9   5       85.88       68.10     17.41 o 
  -3   9   5      395.91      361.67     27.14 o 
  -2   9   5      327.64      325.04     24.99 o 
  -1   9   5      100.69       85.76     17.27 o 
   0   9   5       28.63       45.78     11.66 o 
   1   9   5      103.56       99.67     11.88 o 
   2   9   5      329.10      313.10     16.03 o 
   3   9   5      407.47      346.42     20.77 o 
   4   9   5       83.00       66.28     12.74 o 
   5   9   5       83.59       70.75     13.39 o 
   6   9   5        4.76       18.86     12.65 o 
   7   9   5       20.61       30.02     13.20 o 
  -6  10   5       28.59       32.42     16.73 o 
  -5  10   5       75.39       89.59     20.00 o 
  -4  10   5      161.11      177.27     23.69 o 
  -3  10   5       58.07       66.48     18.22 o 
  -2  10   5        1.41        6.72     12.62 o 
  -1  10   5      228.72      246.73     23.52 o 
   0  10   5        3.33        0.68     11.94 o 
   1  10   5      227.83      240.36     17.76 o 
   2  10   5        1.91        2.36      8.12 o 
   3  10   5       57.78       59.12     12.76 o 
   4  10   5      157.78      139.49     16.02 o 
   5  10   5       76.42      106.84     20.40 o 
   6  10   5       29.14       42.26     13.68 o 
  -5  11   5       16.06       30.80     13.02 o 
  -4  11   5        0.82        9.09     11.82 o 
  -3  11   5      132.85      125.96     30.13 o 
  -2  11   5       52.56       59.99     16.42 o 
  -1  11   5      119.35      137.80     20.14 o 
   0  11   5       20.13       30.91     13.86 o 
   1  11   5      114.95      124.36     15.53 o 
   2  11   5       52.42       44.34     15.95 o 
   3  11   5      136.59      136.56     16.29 o 
   4  11   5        0.67       -2.65     11.21 o 
   5  11   5       16.14       43.91     14.31 o 
  -4  12   5        8.53       40.59     13.78 o 
  -3  12   5       44.19       71.39     17.49 o 
  -2  12   5        4.43        7.00     11.42 o 
  -1  12   5       14.98       24.31     13.49 o 
   0  12   5        0.01        4.88     12.03 o 
   1  12   5       14.56       20.04     16.35 o 
   2  12   5        4.64       -1.80     10.69 o 
   3  12   5       43.02       92.57     23.33 o 
   4  12   5        7.29       19.59     12.87 o 
  -2  13   5        4.54       36.70     22.64 o 
  -1  13   5        4.71       20.27     14.02 o 
   0  13   5       17.66       48.49     15.73 o 
   1  13   5        4.42       22.53     13.55 o 
   2  13   5        4.66       46.00     13.91 o 
   0   0   6     6270.68     6596.63    138.12 o 
   1   0   6        4.21        6.36      2.86 o 
   2   0   6       95.73      108.85      5.83 o 
   3   0   6      611.37      601.96     13.61 o 
   4   0   6      324.13      363.54     14.52 o 
   5   0   6      289.41      272.78     15.65 o 
   6   0   6     2411.86     2494.20     42.52 o 
   7   0   6        2.77        0.50     10.13 o 
   8   0   6       99.76       62.10     18.80 o 
   9   0   6      251.24      258.10     23.15 o 
  -9   1   6      126.40      125.47     18.06 o 
  -8   1   6       10.84       17.42     13.73 o 
  -7   1   6       55.29       35.23     10.90 o 
  -6   1   6      122.40      120.45     21.73 o 
  -5   1   6      919.44      927.46     30.89 o 
  -4   1   6      383.62      371.51     18.39 o 
  -3   1   6      821.83      822.26     22.53 o 
  -2   1   6     2681.04     2698.79     34.73 o 
  -1   1   6     4606.08     4663.41     57.41 o 
   0   1   6      158.50      158.30      5.50 o 
   1   1   6     4547.22     4749.15     43.69 o 
   2   1   6     2676.91     2687.07     18.77 o 
   3   1   6      796.16      814.59     12.59 o 
   4   1   6      404.58      417.16     12.51 o 
   5   1   6      930.18      957.32     19.36 o 
   6   1   6      118.18      124.21     13.67 o 
   7   1   6       52.80       49.10     13.46 o 
   8   1   6       10.55        7.78     10.24 o 
   9   1   6      125.86      135.84     18.12 o 
  -9   2   6       36.75       82.22     20.75 o 
  -8   2   6      192.49      168.88     31.29 o 
  -7   2   6      508.82      524.99     30.58 o 
  -6   2   6      267.56      263.44     22.32 o 
  -5   2   6      143.23      158.80     17.64 o 
  -4   2   6     1231.47     1225.09     32.86 o 
  -3   2   6      316.10      307.40     14.58 o 
  -2   2   6     3486.47     3574.08     44.69 o 
  -1   2   6     3638.35     3728.97     42.53 o 
   0   2   6      220.65      213.02      8.18 o 
   1   2   6     3589.38     3822.39     23.47 o 
   2   2   6     3484.38     3573.65     32.69 o 
   3   2   6      306.98      296.29      9.16 o 
   4   2   6     1221.84     1157.94     19.34 o 
   5   2   6      136.79      141.03     13.33 o 
   6   2   6      265.87      252.67     17.31 o 
   7   2   6      531.12      499.40     25.61 o 
   8   2   6      195.33      171.87     16.92 o 
   9   2   6       36.98       50.49     16.13 o 
  -9   3   6       78.72      163.55     28.53 o 
  -8   3   6       77.05       86.59     18.57 o 
  -7   3   6      387.78      410.43     28.83 o 
  -6   3   6      222.14      251.82     22.86 o 
  -5   3   6      593.31      555.86     28.27 o 
  -4   3   6      765.84      795.33     29.02 o 
  -3   3   6     2187.80     2212.70     42.06 o 
  -2   3   6      943.59      952.64     26.03 o 
  -1   3   6      635.48      614.29     11.73 o 
   0   3   6     1631.67     1720.69     20.37 o 
   1   3   6      636.28      649.09     13.93 o 
   2   3   6      930.25      958.67     27.79 o 
   3   3   6     2186.55     2214.43     33.68 o 
   4   3   6      777.30      824.89     20.66 o 
   5   3   6      582.44      549.11     19.29 o 
   6   3   6      215.18      215.60     23.15 o 
   7   3   6      378.72      365.01     20.50 o 
   8   3   6       70.82       70.49     12.98 o 
   9   3   6       78.76      112.05     18.56 o 
  -9   4   6       87.94       98.97     24.98 o 
  -8   4   6      116.55      111.28     20.07 o 
  -7   4   6      216.42      185.25     43.29 o 
  -6   4   6       47.32       35.83     14.84 o 
  -5   4   6      907.65      901.54     35.93 o 
  -4   4   6      100.94      112.09     16.62 o 
  -3   4   6      761.60      791.97     28.19 o 
  -2   4   6      984.72      984.21     28.38 o 
  -1   4   6     2121.91     2117.36     19.66 o 
   0   4   6       25.84       26.95      5.84 o 
   1   4   6     2174.66     2221.15     26.43 o 
   2   4   6      988.28     1046.77     19.71 o 
   3   4   6      758.85      809.44     18.95 o 
   4   4   6      100.64      103.55     10.25 o 
   5   4   6      919.93      856.01     23.10 o 
   6   4   6       49.25       47.45     10.78 o 
   7   4   6      214.56      203.93     16.88 o 
   8   4   6      112.73      104.61     17.72 o 
   9   4   6       86.73      104.06     17.24 o 
  -9   5   6       32.29       58.82     17.59 o 
  -8   5   6      213.31      224.51     25.94 o 
  -7   5   6       74.53       82.99     19.01 o 
  -6   5   6      141.08      133.68     24.33 o 
  -5   5   6      739.66      776.39     35.79 o 
  -4   5   6      318.26      309.45     23.52 o 
  -3   5   6       63.33       77.68     14.65 o 
  -2   5   6     1318.87     1381.30     65.16 o 
  -1   5   6       75.29       90.57      6.58 o 
   0   5   6        0.08        3.89      4.96 o 
   1   5   6       73.92       84.83      8.19 o 
   2   5   6     1343.23     1391.53     23.98 o 
   3   5   6       67.04       70.36      8.98 o 
   4   5   6      330.90      326.23     15.43 o 
   5   5   6      754.00      726.80     21.81 o 
   6   5   6      146.74      130.57     12.53 o 
   7   5   6       73.51       89.35     16.83 o 
   8   5   6      216.18      243.35     33.69 o 
   9   5   6       33.52       71.51     28.93 o 
  -8   6   6        3.80       28.36     14.46 o 
  -7   6   6       22.62       34.12     15.61 o 
  -6   6   6       89.24       91.13     19.51 o 
  -5   6   6       37.20       32.77     15.72 o 
  -4   6   6      967.02      976.72     37.79 o 
  -3   6   6      232.39      209.19     26.33 o 
  -2   6   6     1386.28     1432.10     54.66 o 
  -1   6   6      628.81      611.24     14.65 o 
   0   6   6      119.31      104.62      8.81 o 
   1   6   6      612.58      563.40     16.54 o 
   2   6   6     1366.37     1424.77     25.84 o 
   3   6   6      237.34      238.88     14.08 o 
   4   6   6      967.27      906.62     26.93 o 
   5   6   6       35.04       33.13      9.10 o 
   6   6   6       81.46       88.15     11.38 o 
   7   6   6       21.73       40.43     13.48 o 
   8   6   6        2.95        8.62     18.09 o 
  -8   7   6       74.24      112.31     33.89 o 
  -7   7   6       19.66       31.45     15.15 o 
  -6   7   6       11.67       14.82     14.19 o 
  -5   7   6      469.69      462.36     31.13 o 
  -4   7   6     1462.63     1389.20     83.57 o 
  -3   7   6      830.55      776.42     35.42 o 
  -2   7   6      161.32      140.92     20.20 o 
  -1   7   6      237.73      226.85     14.77 o 
   0   7   6      588.85      604.94     17.42 o 
   1   7   6      244.46      237.51     13.17 o 
   2   7   6      162.27      165.53     12.19 o 
   3   7   6      811.04      735.92     24.94 o 
   4   7   6     1472.01     1380.49     48.50 o 
   5   7   6      462.21      427.45     16.55 o 
   6   7   6       10.56       11.51      9.40 o 
   7   7   6       21.54       31.81     10.47 o 
   8   7   6       73.10       87.57     20.02 o 
  -7   8   6      126.21      160.14     23.43 o 
  -6   8   6       21.15        9.00     16.40 o 
  -5   8   6       40.96       54.92     17.25 o 
  -4   8   6       70.72      100.69     19.46 o 
  -3   8   6      268.92      246.91     24.26 o 
  -2   8   6      274.04      245.13     23.13 o 
  -1   8   6      301.66      242.08     20.28 o 
   0   8   6       50.14       43.54     11.06 o 
   1   8   6      308.77      310.32     19.94 o 
   2   8   6      278.18      250.01     14.39 o 
   3   8   6      274.31      222.22     22.34 o 
   4   8   6       70.00       82.44      9.83 o 
   5   8   6       38.34       58.34     10.14 o 
   6   8   6       21.86       28.23     10.56 o 
   7   8   6      128.53      116.87     20.67 o 
  -7   9   6       14.47       23.89     13.24 o 
  -6   9   6       21.85       27.76     14.25 o 
  -5   9   6       34.69       24.54     14.99 o 
  -4   9   6       29.93       37.04     18.69 o 
  -3   9   6      368.08      337.93     26.70 o 
  -2   9   6      271.28      259.33     23.62 o 
  -1   9   6      412.01      413.04     25.79 o 
   0   9   6       24.88       21.80     10.77 o 
   1   9   6      410.37      419.98     19.46 o 
   2   9   6      260.82      226.84     14.59 o 
   3   9   6      358.24      299.93     16.10 o 
   4   9   6       30.63       32.23     11.40 o 
   5   9   6       33.88       36.83     11.50 o 
   6   9   6       21.07       23.47     12.80 o 
   7   9   6       15.01       33.90     13.03 o 
  -6  10   6      102.46      107.97     22.79 o 
  -5  10   6       32.87       26.96     15.51 o 
  -4  10   6      112.28      113.64     20.94 o 
  -3  10   6        1.47        6.82     13.17 o 
  -2  10   6      178.78      194.83     22.58 o 
  -1  10   6       36.18       35.79     14.39 o 
   0  10   6        5.01        9.86     12.16 o 
   1  10   6       36.22       39.40     11.65 o 
   2  10   6      181.66      162.03     13.94 o 
   3  10   6        1.96       13.65     10.09 o 
   4  10   6      107.22      107.22     15.05 o 
   5  10   6       32.07       52.42     15.35 o 
   6  10   6      102.19      103.45     19.63 o 
  -5  11   6       68.82       61.26     19.46 o 
  -4  11   6        7.52       12.48     12.48 o 
  -3  11   6       51.89       38.60     15.65 o 
  -2  11   6        4.99       21.62     13.33 o 
  -1  11   6       70.50       89.16     17.91 o 
   0  11   6        9.72        5.26     12.01 o 
   1  11   6       69.84       75.20     19.58 o 
   2  11   6        5.60        3.26     12.26 o 
   3  11   6       55.89       40.68     11.91 o 
   4  11   6        6.24        7.90      9.09 o 
   5  11   6       72.33       85.88     29.73 o 
  -4  12   6        1.64       25.16     10.83 o 
  -3  12   6       16.21       17.92     11.57 o 
  -2  12   6       14.31       34.32     13.99 o 
  -1  12   6       35.08       52.73     14.93 o 
   0  12   6      139.76      124.43     19.29 o 
   1  12   6       33.28       46.13     20.04 o 
   2  12   6       14.35       13.69     14.80 o 
   3  12   6       15.79       23.40     10.97 o 
   4  12   6        1.59       13.64     15.47 o 
  -2  13   6       14.92       24.92     10.16 o 
  -1  13   6       10.37       20.88     13.44 o 
   0  13   6        0.11       12.75     12.53 o 
   1  13   6       10.69       56.89     14.44 o 
   2  13   6       15.78       59.86     15.33 o 
   1   0   7     4103.34     4201.16     42.08 o 
   2   0   7     1042.17      966.11     14.20 o 
   3   0   7     5153.67     5786.34     38.73 o 
   4   0   7     3986.08     3979.45     38.70 o 
   5   0   7        5.04        8.38      6.92 o 
   6   0   7      906.19      851.41     27.20 o 
   7   0   7      226.07      215.37     21.04 o 
   8   0   7       68.77       70.82     15.11 o 
   9   0   7        9.44       24.16     10.02 o 
  -9   1   7        2.35       20.18      7.45 o 
  -8   1   7       68.36       94.08     24.67 o 
  -7   1   7       51.16       51.22     14.32 o 
  -6   1   7     1516.25     1525.38     37.32 o 
  -5   1   7      287.43      259.54     22.53 o 
  -4   1   7      450.00      428.03     19.62 o 
  -3   1   7       77.59       81.57     13.64 o 
  -2   1   7     6981.30     7323.09     88.68 o 
  -1   1   7      239.06      227.59      7.20 o 
   0   1   7      379.31      365.13      9.37 o 
   1   1   7      232.67      227.86      6.14 o 
   2   1   7     7089.37     7461.00     58.35 o 
   3   1   7       83.96       84.11      5.87 o 
   4   1   7      455.64      493.38     13.10 o 
   5   1   7      299.68      280.69     17.93 o 
   6   1   7     1511.86     1494.27     68.44 o 
   7   1   7       50.89       67.37     14.80 o 
   8   1   7       69.37       74.83     15.83 o 
   9   1   7        2.28       19.33      9.08 o 
  -9   2   7       20.66       46.00     14.84 o 
  -8   2   7       69.77       70.28     19.07 o 
  -7   2   7      651.26      577.61     43.29 o 
  -6   2   7       79.17       95.96     16.95 o 
  -5   2   7      334.61      311.90     22.35 o 
  -4   2   7      564.06      546.55     27.13 o 
  -3   2   7     3452.74     3557.47     49.45 o 
  -2   2   7     1187.90     1185.24     32.64 o 
  -1   2   7      362.21      352.65     15.00 o 
   0   2   7      599.73      631.36     10.94 o 
   1   2   7      343.65      341.80      7.38 o 
   2   2   7     1183.72     1256.90     32.35 o 
   3   2   7     3475.42     3551.19     50.05 o 
   4   2   7      574.06      564.70     13.65 o 
   5   2   7      342.58      311.02     18.25 o 
   6   2   7       75.77       66.60     12.39 o 
   7   2   7      673.01      674.11     27.43 o 
   8   2   7       69.75       67.24     15.16 o 
   9   2   7       20.68       31.91     13.95 o 
  -8   3   7       82.40       65.19     17.76 o 
  -7   3   7        4.77       14.00     13.55 o 
  -6   3   7      549.48      512.04     28.91 o 
  -5   3   7     2252.31     2207.74     50.37 o 
  -4   3   7      196.18      207.97     18.44 o 
  -3   3   7      180.99      218.38     17.00 o 
  -2   3   7      242.68      218.67     15.49 o 
  -1   3   7     2626.42     2710.84     40.59 o 
   0   3   7       39.46       48.31      5.48 o 
   1   3   7     2597.91     2706.67     28.00 o 
   2   3   7      249.33      240.05     10.99 o 
   3   3   7      200.59      216.30     11.22 o 
   4   3   7      193.12      187.24     12.26 o 
   5   3   7     2205.58     2128.36     35.60 o 
   6   3   7      535.08      523.18     22.91 o 
   7   3   7        5.06       14.74      9.64 o 
   8   3   7       82.30       82.50     13.83 o 
   9   3   7        7.22       12.40      9.73 o 
  -9   4   7        9.95       45.46     19.11 o 
  -8   4   7       89.68      105.80     20.37 o 
  -7   4   7      167.48      170.92     22.01 o 
  -6   4   7      208.03      227.01     23.06 o 
  -5   4   7     1010.85      947.17     36.65 o 
  -4   4   7     1441.78     1363.61     39.71 o 
  -3   4   7      183.96      168.50     16.42 o 
  -2   4   7      352.54      380.87     19.91 o 
  -1   4   7      280.77      292.34      9.47 o 
   0   4   7       46.78       47.85      6.20 o 
   1   4   7      291.00      294.20     11.33 o 
   2   4   7      345.05      351.72     13.04 o 
   3   4   7      192.41      191.86     11.61 o 
   4   4   7     1449.09     1384.38     27.05 o 
   5   4   7     1011.97      971.55     24.81 o 
   6   4   7      204.25      207.40     16.68 o 
   7   4   7      168.51      180.85     16.84 o 
   8   4   7       88.01       93.02     16.91 o 
   9   4   7       10.61       52.43     12.25 o 
  -8   5   7       27.60       54.52     17.20 o 
  -7   5   7       39.16       28.37     15.80 o 
  -6   5   7      624.09      603.53     33.06 o 
  -5   5   7      142.45      155.99     22.13 o 
  -4   5   7      114.71      118.09     17.04 o 
  -3   5   7      307.04      333.67     23.10 o 
  -2   5   7     1178.56     1224.40     35.10 o 
  -1   5   7      748.63      773.05     13.90 o 
   0   5   7      113.14      123.47      9.93 o 
   1   5   7      745.88      800.11     18.24 o 
   2   5   7     1160.88     1198.55     24.54 o 
   3   5   7      293.58      299.90     14.34 o 
   4   5   7      114.49      112.04     10.95 o 
   5   5   7      155.06      160.91     12.94 o 
   6   5   7      626.05      607.20     21.78 o 
   7   5   7       39.17       30.87     10.35 o 
   8   5   7       27.65       24.54     11.95 o 
  -8   6   7       71.49      117.29     20.88 o 
  -7   6   7      248.75      233.48     26.34 o 
  -6   6   7       31.76       45.33     16.15 o 
  -5   6   7      222.21      229.73     36.22 o 
  -4   6   7      213.76      219.91     22.04 o 
  -3   6   7      765.96      713.55     31.81 o 
  -2   6   7      858.47      846.96     31.34 o 
  -1   6   7       30.51       19.79      7.76 o 
   0   6   7      491.94      502.34     14.88 o 
   1   6   7       34.40       30.74      7.57 o 
   2   6   7      869.72      873.46     21.36 o 
   3   6   7      745.45      691.83     20.27 o 
   4   6   7      207.61      184.75     13.20 o 
   5   6   7      210.76      231.29     14.90 o 
   6   6   7       28.89       24.64      8.87 o 
   7   6   7      242.03      234.03     22.56 o 
   8   6   7       71.98       85.06     16.82 o 
  -8   7   7       45.69       40.95     17.03 o 
  -7   7   7       95.56      122.87     21.29 o 
  -6   7   7        4.28        7.17     12.34 o 
  -5   7   7       27.16       37.31     15.34 o 
  -4   7   7      700.35      657.75     34.26 o 
  -3   7   7      223.77      220.71     22.84 o 
  -2   7   7       13.29       18.93     12.23 o 
  -1   7   7       40.38       31.42     13.11 o 
   0   7   7        2.71       -1.72      6.79 o 
   1   7   7       44.22       49.59      9.14 o 
   2   7   7       11.92       13.84      7.33 o 
   3   7   7      220.69      209.03     13.46 o 
   4   7   7      702.07      636.91     23.32 o 
   5   7   7       31.32       31.10      8.82 o 
   6   7   7        3.86        1.81      8.85 o 
   7   7   7       96.36      101.84     16.70 o 
   8   7   7       47.07       57.88     19.55 o 
  -7   8   7       26.69       28.03     13.82 o 
  -6   8   7       74.27       71.31     18.92 o 
  -5   8   7      140.22      125.62     21.32 o 
  -4   8   7       96.58       87.59     18.12 o 
  -3   8   7      349.98      338.93     26.44 o 
  -2   8   7       84.35       68.71     16.21 o 
  -1   8   7       10.56       10.74     12.50 o 
   0   8   7       17.76       21.23     10.12 o 
   1   8   7        9.20       11.58      8.10 o 
   2   8   7       88.56       93.63     10.99 o 
   3   8   7      342.24      322.75     14.73 o 
   4   8   7      104.88      105.67     10.64 o 
   5   8   7      135.17      150.96     13.53 o 
   6   8   7       74.01       65.21     13.03 o 
   7   8   7       25.67       24.16     28.98 o 
  -7   9   7       16.85       37.19     14.87 o 
  -6   9   7      103.11      103.49     20.20 o 
  -5   9   7       22.96       32.94     14.75 o 
  -4   9   7       47.82       28.16     15.13 o 
  -3   9   7      318.53      308.21     27.32 o 
  -2   9   7       46.55       55.54     16.29 o 
  -1   9   7      286.68      281.76     23.32 o 
   0   9   7      195.36      199.48     20.43 o 
   1   9   7      285.07      292.04     23.95 o 
   2   9   7       42.78       38.44      9.79 o 
   3   9   7      319.54      273.86     15.75 o 
   4   9   7       50.44       40.44     10.10 o 
   5   9   7       21.40       23.10     10.28 o 
   6   9   7      106.98      120.90     15.11 o 
   7   9   7       17.84       52.52     27.44 o 
  -6  10   7       23.15       52.11     15.56 o 
  -5  10   7       61.44       63.84     18.62 o 
  -4  10   7       36.21       32.17     14.50 o 
  -3  10   7        7.74        5.33     12.55 o 
  -2  10   7       81.02       91.34     18.57 o 
  -1  10   7      139.58      136.89     19.63 o 
   0  10   7      128.81      149.91     19.88 o 
   1  10   7      136.99      160.54     19.38 o 
   2  10   7       83.13       84.62     13.52 o 
   3  10   7        6.83        5.72      8.01 o 
   4  10   7       39.88       33.37     11.69 o 
   5  10   7       62.03       73.83     12.80 o 
   6  10   7       22.11       39.75     27.84 o 
  -5  11   7      118.95      102.54     21.83 o 
  -4  11   7       25.91       26.69     28.53 o 
  -3  11   7       85.01       71.75     18.28 o 
  -2  11   7        0.53        2.63     12.61 o 
  -1  11   7       44.60       40.86     15.42 o 
   0  11   7       92.68       87.51     17.31 o 
   1  11   7       44.71       49.26     14.49 o 
   2  11   7        0.44       -2.80      9.35 o 
   3  11   7       87.43       90.50     17.46 o 
   4  11   7       26.40       31.93     15.19 o 
   5  11   7      113.86      114.45     19.32 o 
  -4  12   7       18.30       36.89     19.84 o 
  -3  12   7        2.81       16.77     21.87 o 
  -2  12   7       20.73       14.34     11.89 o 
  -1  12   7        2.15       15.54     12.89 o 
   0  12   7      109.61       99.78     18.57 o 
   1  12   7        2.06       21.81     11.52 o 
   2  12   7       20.01       43.69     17.47 o 
   3  12   7        2.66       39.74     11.20 o 
   4  12   7       18.39       56.53     18.75 o 
  -2  13   7       28.58       36.05     11.80 o 
  -1  13   7       23.54       62.79     15.02 o 
   0  13   7       34.59       56.97     14.07 o 
   1  13   7       23.66       77.91     17.87 o 
   2  13   7       29.19       64.22     15.51 o 
   0   0   8      865.97      939.82     19.44 o 
   1   0   8     1734.53     1785.91     22.05 o 
   2   0   8     2703.38     2757.53     24.93 o 
   3   0   8      707.49      680.91     14.06 o 
   4   0   8       35.67       38.33      7.04 o 
   5   0   8      338.44      305.50     19.03 o 
   6   0   8        0.22        4.39      9.26 o 
   7   0   8      449.34      444.34     28.13 o 
   8   0   8        1.05        5.56      8.35 o 
   9   0   8       20.92       53.70     11.98 o 
  -9   1   8       23.38       32.64      9.63 o 
  -8   1   8       75.71       93.98     33.13 o 
  -7   1   8      144.04      128.57     27.02 o 
  -6   1   8      323.70      308.42     18.56 o 
  -5   1   8      742.61      691.54     23.04 o 
  -4   1   8      661.26      634.80     19.85 o 
  -3   1   8     1222.61     1222.47     23.24 o 
  -2   1   8     1734.75     1851.83     21.12 o 
  -1   1   8      557.65      529.20      9.95 o 
   0   1   8      197.57      193.73      6.90 o 
   1   1   8      554.16      551.85      8.94 o 
   2   1   8     1676.34     1880.64     47.76 o 
   3   1   8     1195.33     1207.70     21.20 o 
   4   1   8      670.68      657.08     14.69 o 
   5   1   8      717.01      663.61     22.15 o 
   6   1   8      310.97      290.25     22.13 o 
   7   1   8      140.02      132.33     18.23 o 
   8   1   8       74.90       84.24     16.39 o 
   9   1   8       23.57       35.87     10.09 o 
  -9   2   8       37.44       63.82     18.67 o 
  -8   2   8       18.98       13.47     12.04 o 
  -7   2   8       69.94       71.95     24.22 o 
  -6   2   8      149.36      162.12     19.08 o 
  -5   2   8      985.30      940.50     32.75 o 
  -4   2   8     1166.82     1138.85     31.92 o 
  -3   2   8      831.48      856.11     30.44 o 
  -2   2   8      392.93      345.57     16.55 o 
  -1   2   8     1567.11     1448.95     23.91 o 
   0   2   8     1078.40     1114.90     13.29 o 
   1   2   8     1594.53     1616.54     27.32 o 
   2   2   8      387.28      348.64      9.19 o 
   3   2   8      803.95      839.06     14.44 o 
   4   2   8     1168.13     1122.14     24.35 o 
   5   2   8      964.17      961.13     35.53 o 
   6   2   8      145.53      144.24     15.61 o 
   7   2   8       70.56       66.30     14.88 o 
   8   2   8       18.48       22.48     11.39 o 
   9   2   8       39.06       50.75     11.68 o 
  -9   3   8        5.99       37.24     14.89 o 
  -8   3   8       12.57       -0.13     18.49 o 
  -7   3   8       43.54       58.07     16.32 o 
  -6   3   8      423.98      444.46     27.41 o 
  -5   3   8     1233.09     1206.12     56.97 o 
  -4   3   8      439.81      431.32     23.84 o 
  -3   3   8     1962.10     1980.90     40.87 o 
  -2   3   8      389.56      344.57     18.34 o 
  -1   3   8      190.37      192.99     14.26 o 
   0   3   8       40.46       49.37      5.60 o 
   1   3   8      188.83      204.62      6.19 o 
   2   3   8      396.04      358.64     12.69 o 
   3   3   8     2013.04     1976.63     29.35 o 
   4   3   8      456.81      458.94     17.48 o 
   5   3   8     1220.65     1112.85     28.95 o 
   6   3   8      429.45      419.83     21.12 o 
   7   3   8       45.82       47.37     11.90 o 
   8   3   8       13.27        9.05      8.27 o 
   9   3   8        6.10       31.82     10.71 o 
  -9   4   8      116.55      123.99     26.31 o 
  -8   4   8       75.75       74.28     18.52 o 
  -7   4   8      277.90      294.09     26.62 o 
  -6   4   8      583.05      587.97     31.71 o 
  -5   4   8      301.91      289.80     23.45 o 
  -4   4   8       61.59       79.37     15.15 o 
  -3   4   8       53.36       28.35     11.61 o 
  -2   4   8      423.70      404.94     21.17 o 
  -1   4   8      322.95      317.86     10.92 o 
   0   4   8       13.76       21.83      5.59 o 
   1   4   8      348.78      358.91     20.41 o 
   2   4   8      409.35      381.05     13.65 o 
   3   4   8       57.66       51.62      8.05 o 
   4   4   8       60.17       67.83      9.69 o 
   5   4   8      306.54      295.19     15.81 o 
   6   4   8      584.07      603.22     21.89 o 
   7   4   8      274.65      245.45     18.94 o 
   8   4   8       75.01       72.92     13.00 o 
   9   4   8      118.26      126.73     23.64 o 
  -8   5   8       84.85      103.27     20.25 o 
  -7   5   8       89.53      108.34     20.18 o 
  -6   5   8       96.33       86.57     17.87 o 
  -5   5   8     1159.64     1183.27     47.02 o 
  -4   5   8     1031.50      957.84     59.53 o 
  -3   5   8     1284.01     1263.83     38.30 o 
  -2   5   8      642.69      631.18     27.56 o 
  -1   5   8       29.44       17.10      4.92 o 
   0   5   8      149.21      157.09     11.24 o 
   1   5   8       27.15       16.29      6.71 o 
   2   5   8      640.74      616.37     17.58 o 
   3   5   8     1279.78     1245.22     25.69 o 
   4   5   8      998.04      944.49     23.83 o 
   5   5   8     1174.70     1092.94     27.06 o 
   6   5   8       99.52       93.74     11.67 o 
   7   5   8       90.62      109.04     15.00 o 
   8   5   8       84.14      122.64     18.73 o 
  -8   6   8       42.14       69.34     17.77 o 
  -7   6   8       82.86       86.80     31.11 o 
  -6   6   8      113.56      129.63     21.05 o 
  -5   6   8      432.13      411.32     29.04 o 
  -4   6   8      142.67      139.00     20.27 o 
  -3   6   8      315.91      347.56     24.89 o 
  -2   6   8       67.55       73.25     15.03 o 
  -1   6   8      202.13      232.67     19.74 o 
   0   6   8     1291.05     1208.78     32.42 o 
   1   6   8      204.45      223.65     12.94 o 
   2   6   8       66.78       82.80     10.07 o 
   3   6   8      322.79      333.14     15.63 o 
   4   6   8      130.42      137.27     12.00 o 
   5   6   8      455.28      440.41     18.74 o 
   6   6   8      110.84      124.79     13.16 o 
   7   6   8       81.15       75.89     15.39 o 
   8   6   8       41.08       68.17     13.95 o 
  -8   7   8       21.38       43.46     15.32 o 
  -7   7   8       38.59       63.81     18.23 o 
  -6   7   8      393.49      388.57     30.18 o 
  -5   7   8       76.06       82.10     18.27 o 
  -4   7   8      318.45      317.10     26.66 o 
  -3   7   8     1180.64     1032.02     38.75 o 
  -2   7   8        3.33        5.42     12.53 o 
  -1   7   8      168.11      151.44     17.95 o 
   0   7   8       35.01       41.26     10.26 o 
   1   7   8      167.55      168.60     12.00 o 
   2   7   8        2.55        3.71      6.70 o 
   3   7   8     1208.40     1107.50     29.66 o 
   4   7   8      319.81      308.44     15.83 o 
   5   7   8       71.86       85.12     11.23 o 
   6   7   8      387.54      360.71     18.32 o 
   7   7   8       41.47       70.25     14.19 o 
   8   7   8       20.45       72.66     16.40 o 
  -7   8   8      252.19      280.78     29.48 o 
  -6   8   8      177.06      193.16     24.68 o 
  -5   8   8       48.60       37.61     15.54 o 
  -4   8   8      248.34      242.70     67.71 o 
  -3   8   8      583.18      556.31     31.68 o 
  -2   8   8      305.33      288.76     23.97 o 
  -1   8   8      380.00      379.79     24.85 o 
   0   8   8        0.40       -8.48     10.90 o 
   1   8   8      386.38      341.21     15.76 o 
   2   8   8      298.13      278.86     15.63 o 
   3   8   8      585.44      557.57     19.98 o 
   4   8   8      249.12      224.25     18.13 o 
   5   8   8       48.97       42.10      9.19 o 
   6   8   8      177.17      172.21     17.28 o 
   7   8   8      250.89      273.95     19.54 o 
  -6   9   8       17.90       30.54     19.60 o 
  -5   9   8        4.77        9.12     12.74 o 
  -4   9   8      221.29      230.57     25.55 o 
  -3   9   8      213.88      219.71     24.17 o 
  -2   9   8      127.11      134.79     20.06 o 
  -1   9   8       36.62       55.67     15.71 o 
   0   9   8       11.05        7.32     11.60 o 
   1   9   8       35.12       49.59     11.91 o 
   2   9   8      121.88      113.34     12.19 o 
   3   9   8      210.06      180.29     16.89 o 
   4   9   8      219.19      199.41     13.49 o 
   5   9   8        5.49        7.69      7.96 o 
   6   9   8       18.22       17.18     11.75 o 
  -6  10   8       34.14       69.57     17.54 o 
  -5  10   8       47.53       48.13     17.73 o 
  -4  10   8      169.28      163.81     23.03 o 
  -3  10   8       58.90       75.93     18.14 o 
  -2  10   8       85.57       82.23     18.37 o 
  -1  10   8      173.25      167.59     20.95 o 
   0  10   8      150.58      181.90     38.86 o 
   1  10   8      172.15      153.48     19.16 o 
   2  10   8       88.33       93.37     14.26 o 
   3  10   8       60.19       46.73     10.67 o 
   4  10   8      169.14      188.76     17.46 o 
   5  10   8       45.75       51.18     11.85 o 
   6  10   8       33.18       38.71     15.53 o 
  -5  11   8       29.72       37.02     16.37 o 
  -4  11   8      123.28      128.05     22.30 o 
  -3  11   8      103.50      110.73     20.13 o 
  -2  11   8      110.68      107.60     18.85 o 
  -1  11   8       70.97       56.52     15.85 o 
   0  11   8       53.62       54.10     16.00 o 
   1  11   8       73.65       63.98     16.27 o 
   2  11   8      112.35      111.30     23.22 o 
   3  11   8      101.52      121.47     21.22 o 
   4  11   8      120.81      129.58     16.94 o 
   5  11   8       29.01       49.56     20.95 o 
  -3  12   8        7.58       25.20     12.04 o 
  -2  12   8       15.09       34.34     13.62 o 
  -1  12   8       61.59       82.41     18.02 o 
   0  12   8       58.02       79.42     17.65 o 
   1  12   8       58.19       51.67     14.55 o 
   2  12   8       15.15       35.95     15.91 o 
   3  12   8        7.55       25.60     12.80 o 
  -1  13   8       15.71       36.38     12.73 o 
   0  13   8       56.57       85.56     16.79 o 
   1  13   8       16.51       47.15     14.09 o 
   1   0   9       87.39       84.12      5.01 o 
   2   0   9      283.05      218.97      8.33 o 
   3   0   9      617.91      672.72     14.18 o 
   4   0   9       23.80       27.12      7.01 o 
   5   0   9        9.33        6.15      8.31 o 
   6   0   9     2295.23     2234.19     55.57 o 
   7   0   9       70.01       64.57     15.09 o 
   8   0   9       91.86      109.20     17.76 o 
   9   0   9        1.17        7.01      7.07 o 
  -9   1   9       34.16       51.42     11.32 o 
  -8   1   9       68.21       96.69     16.91 o 
  -7   1   9      496.42      472.79     29.06 o 
  -6   1   9      544.77      518.38     29.20 o 
  -5   1   9      276.31      267.30     16.70 o 
  -4   1   9     1924.79     1920.75     32.77 o 
  -3   1   9      586.56      617.70     15.81 o 
  -2   1   9     5076.21     5572.43     38.03 o 
  -1   1   9      473.37      456.52      9.64 o 
   0   1   9     4302.41     4343.32     40.08 o 
   1   1   9      447.33      451.07      8.62 o 
   2   1   9     5092.03     5743.85     77.86 o 
   3   1   9      561.65      585.94     12.31 o 
   4   1   9     1903.73     1844.78     39.81 o 
   5   1   9      281.02      273.45     20.39 o 
   6   1   9      535.88      518.17     28.15 o 
   7   1   9      489.12      483.83     28.97 o 
   8   1   9       64.78       94.67     16.58 o 
   9   1   9       35.71       49.54     11.69 o 
  -9   2   9       68.99       86.95     15.06 o 
  -8   2   9        4.02       12.31     12.18 o 
  -7   2   9      226.50      206.53     22.45 o 
  -6   2   9     1614.85     1581.80     69.64 o 
  -5   2   9       83.99       69.74     14.30 o 
  -4   2   9      604.87      604.39     25.25 o 
  -3   2   9      793.81      771.74     25.00 o 
  -2   2   9     3156.25     3524.30     51.37 o 
  -1   2   9     2622.41     2730.10     27.12 o 
   0   2   9      366.59      370.11      8.53 o 
   1   2   9     2663.95     2909.72     49.20 o 
   2   2   9     3230.11     3308.51    147.58 o 
   3   2   9      772.58      800.71     14.73 o 
   4   2   9      611.84      573.91     18.81 o 
   5   2   9       86.69       81.45     10.96 o 
   6   2   9     1643.00     1640.84     47.13 o 
   7   2   9      229.53      261.35     22.86 o 
   8   2   9        4.46       10.99      9.45 o 
   9   2   9       68.88       78.55     13.94 o 
  -9   3   9       74.15       88.31     22.71 o 
  -8   3   9       64.75       63.64     23.15 o 
  -7   3   9      239.59      268.37     25.58 o 
  -6   3   9       54.01       34.76     18.75 o 
  -5   3   9      343.57      325.28     23.83 o 
  -4   3   9      140.16      137.66     16.69 o 
  -3   3   9       48.46       54.80     11.81 o 
  -2   3   9      596.31      660.74     23.29 o 
  -1   3   9     1514.57     1478.16     32.21 o 
   0   3   9      821.16      848.69     16.98 o 
   1   3   9     1506.28     1545.87     20.01 o 
   2   3   9      586.98      628.71     16.48 o 
   3   3   9       54.55       56.67      8.50 o 
   4   3   9      152.98      159.52     12.37 o 
   5   3   9      344.05      351.54     16.89 o 
   6   3   9       54.04       44.58     11.52 o 
   7   3   9      236.18      256.36     19.00 o 
   8   3   9       63.22       89.04     16.07 o 
   9   3   9       74.68      122.97     24.00 o 
  -8   4   9        9.80       16.49     19.29 o 
  -7   4   9       15.70       13.68     13.51 o 
  -6   4   9      279.84      260.27     24.37 o 
  -5   4   9     1126.35     1119.00     39.33 o 
  -4   4   9       63.63       76.87     16.03 o 
  -3   4   9      427.84      398.64     22.83 o 
  -2   4   9      999.00      924.38     32.11 o 
  -1   4   9     1013.86     1035.50     29.68 o 
   0   4   9      717.77      725.25     16.07 o 
   1   4   9     1012.26     1065.71     20.00 o 
   2   4   9     1009.67      929.32     20.30 o 
   3   4   9      422.24      418.36     16.31 o 
   4   4   9       62.61       61.18      9.72 o 
   5   4   9     1096.85     1072.31     27.01 o 
   6   4   9      274.61      253.39     16.21 o 
   7   4   9       16.24       16.59      9.56 o 
   8   4   9        9.71       11.63      9.47 o 
  -8   5   9      150.03      163.99     23.35 o 
  -7   5   9      225.98      247.62     26.36 o 
  -6   5   9       22.84       20.98     13.18 o 
  -5   5   9      359.49      327.81     25.74 o 
  -4   5   9      162.98      154.25     18.67 o 
  -3   5   9      139.13      129.80     17.04 o 
  -2   5   9      382.03      349.78     21.96 o 
  -1   5   9      144.41      131.75      9.82 o 
   0   5   9     2236.11     2132.00     77.69 o 
   1   5   9      146.15      140.73     10.27 o 
   2   5   9      377.36      385.95     15.72 o 
   3   5   9      132.23      120.80     11.29 o 
   4   5   9      166.54      165.40     12.65 o 
   5   5   9      374.11      353.18     17.54 o 
   6   5   9       25.69       19.23      8.51 o 
   7   5   9      223.83      248.60     18.99 o 
   8   5   9      149.17      174.13     21.34 o 
  -8   6   9       11.73       38.45     15.34 o 
  -7   6   9      264.97      298.25     29.29 o 
  -6   6   9       82.79       90.42     19.12 o 
  -5   6   9      127.44      121.57     21.20 o 
  -4   6   9       11.82       14.02     14.02 o 
  -3   6   9      153.28      172.60     19.62 o 
  -2   6   9      134.11      107.19     23.53 o 
  -1   6   9      258.92      233.37     19.17 o 
   0   6   9      614.90      594.28     28.92 o 
   1   6   9      258.82      241.85     13.50 o 
   2   6   9      139.81      131.23     11.69 o 
   3   6   9      150.54      156.01     12.40 o 
   4   6   9       13.13       13.18      8.01 o 
   5   6   9      127.84      114.22     12.20 o 
   6   6   9       79.33       92.03     12.29 o 
   7   6   9      264.97      243.96     16.75 o 
   8   6   9       11.18       38.13     13.87 o 
  -7   7   9      101.34      149.39     23.30 o 
  -6   7   9      120.29      132.07     21.91 o 
  -5   7   9       52.16       49.34     16.88 o 
  -4   7   9      177.60      180.36     22.70 o 
  -3   7   9       24.90       16.82     13.24 o 
  -2   7   9      336.69      305.62     24.19 o 
  -1   7   9       87.77       76.25     14.93 o 
   0   7   9      142.76      123.65     16.63 o 
   1   7   9       84.33       97.48     10.35 o 
   2   7   9      338.66      313.16     15.65 o 
   3   7   9       26.94       21.72      8.44 o 
   4   7   9      178.46      173.77     13.62 o 
   5   7   9       53.41       57.42     10.48 o 
   6   7   9      120.45      112.72     12.63 o 
   7   7   9      101.21      123.07     18.51 o 
  -7   8   9       22.55       34.03     15.80 o 
  -6   8   9       16.98       36.48     19.75 o 
  -5   8   9       47.20       72.01     18.11 o 
  -4   8   9        0.17        1.14     12.68 o 
  -3   8   9      153.56      199.33     23.01 o 
  -2   8   9      177.95      151.08     20.31 o 
  -1   8   9      276.50      266.68     23.01 o 
   0   8   9      427.87      391.07     25.65 o 
   1   8   9      280.38      273.24     25.77 o 
   2   8   9      180.97      174.30     13.65 o 
   3   8   9      151.14      166.13     12.04 o 
   4   8   9        0.12        0.57      7.06 o 
   5   8   9       49.62       58.98     10.45 o 
   6   8   9       16.62       23.64      9.59 o 
   7   8   9       22.52       49.46     10.65 o 
  -6   9   9       10.13       16.16     13.18 o 
  -5   9   9       11.37       27.35     13.96 o 
  -4   9   9       91.26      105.01     19.86 o 
  -3   9   9       57.51       43.03     16.29 o 
  -2   9   9       89.45       92.21     18.00 o 
  -1   9   9       31.53       24.55     14.15 o 
   0   9   9      235.29      231.02     22.60 o 
   1   9   9       32.18       32.63     12.93 o 
   2   9   9       90.90       68.55     12.76 o 
   3   9   9       54.93       49.01     10.50 o 
   4   9   9       92.05       90.32     10.89 o 
   5   9   9        9.81       21.07      8.98 o 
   6   9   9        9.57       25.64      9.94 o 
  -6  10   9       69.74       89.57     18.39 o 
  -5  10   9       14.92       26.63     14.86 o 
  -4  10   9      214.36      201.23     25.54 o 
  -3  10   9      104.41      102.86     20.52 o 
  -2  10   9       29.78       25.65     14.45 o 
  -1  10   9       13.20        9.33     12.15 o 
   0  10   9       74.52       72.80     16.81 o 
   1  10   9       14.69       23.26     13.29 o 
   2  10   9       33.33       25.84     13.25 o 
   3  10   9      105.75      100.77     15.14 o 
   4  10   9      216.87      209.63     18.36 o 
   5  10   9       15.57       32.11     10.18 o 
   6  10   9       70.19       92.83     17.31 o 
  -4  11   9       62.20       64.90     19.11 o 
  -3  11   9        1.32       14.20     11.79 o 
  -2  11   9       88.42      104.59     19.34 o 
  -1  11   9       31.12       48.99     16.00 o 
   0  11   9        0.67       10.82     12.28 o 
   1  11   9       31.05       43.87     15.04 o 
   2  11   9       88.15       81.28     16.50 o 
   3  11   9        1.04       23.91     15.78 o 
   4  11   9       64.13       92.87     16.33 o 
  -3  12   9      154.39      185.92     23.73 o 
  -2  12   9        2.37       37.20     19.00 o 
  -1  12   9        8.40       34.97     12.89 o 
   0  12   9        1.06       10.78     12.60 o 
   1  12   9        8.55       38.66     12.73 o 
   2  12   9        2.57       16.35     11.82 o 
   3  12   9      151.69      158.21     24.89 o 
   0   0  10     3227.56     3384.46     73.77 o 
   1   0  10      891.12      922.94     17.20 o 
   2   0  10     1175.47     1236.42     19.63 o 
   3   0  10     1692.28     1722.03     21.87 o 
   4   0  10        6.24        5.54      6.21 o 
   5   0  10      270.93      246.13     16.65 o 
   6   0  10       10.36       21.03     11.85 o 
   7   0  10        4.83        5.59     10.19 o 
   8   0  10      370.65      365.06     26.57 o 
   9   0  10        4.22       20.60      8.36 o 
  -9   1  10       88.32       88.44     15.25 o 
  -8   1  10       84.12       95.65     25.91 o 
  -7   1  10       23.46       17.82     10.73 o 
  -6   1  10      677.43      595.88     31.39 o 
  -5   1  10       57.89       68.24      9.68 o 
  -4   1  10      235.75      230.34     12.76 o 
  -3   1  10      622.08      666.24     16.37 o 
  -2   1  10      222.78      192.03      8.91 o 
  -1   1  10     3546.27     3744.68     29.81 o 
   0   1  10     1151.39     1185.06     17.27 o 
   1   1  10     3529.48     3841.91     31.59 o 
   2   1  10      236.01      203.43      8.70 o 
   3   1  10      636.85      666.31     13.83 o 
   4   1  10      236.90      251.78     13.43 o 
   5   1  10       60.14       77.05     14.24 o 
   6   1  10      662.89      627.05     31.13 o 
   7   1  10       21.10       14.86     11.65 o 
   8   1  10       82.79      109.43     17.50 o 
   9   1  10       85.11      113.57     16.47 o 
  -9   2  10       23.83       36.89      9.61 o 
  -8   2  10        8.41       22.53      9.46 o 
  -7   2  10      103.53       86.26     24.22 o 
  -6   2  10      360.34      384.33     20.72 o 
  -5   2  10      120.52      117.56     13.67 o 
  -4   2  10       32.62       31.78      9.52 o 
  -3   2  10      931.66      909.60     23.21 o 
  -2   2  10      663.81      731.47     19.22 o 
  -1   2  10     1239.15     1162.41     15.93 o 
   0   2  10       28.50       23.04      3.93 o 
   1   2  10     1221.40     1188.35     23.75 o 
   2   2  10      630.18      714.51     14.43 o 
   3   2  10      935.25      927.26     17.42 o 
   4   2  10       33.31       42.08     10.61 o 
   5   2  10      118.58      102.52     13.24 o 
   6   2  10      361.86      358.76     24.44 o 
   7   2  10      115.90      113.63     20.38 o 
   8   2  10        8.91       24.99     10.21 o 
   9   2  10       22.89       38.97      9.90 o 
  -9   3  10      100.93      115.46     25.51 o 
  -8   3  10      129.88      108.48     26.00 o 
  -7   3  10      147.50      168.88     29.02 o 
  -6   3  10      232.06      248.03     22.47 o 
  -5   3  10      967.19      951.16     53.69 o 
  -4   3  10        8.75       -2.06     10.70 o 
  -3   3  10      697.04      685.47     26.97 o 
  -2   3  10      842.99      854.66     26.99 o 
  -1   3  10     1145.71     1157.18     36.47 o 
   0   3  10        3.76        7.30      4.14 o 
   1   3  10     1113.03     1166.30     14.82 o 
   2   3  10      833.40      842.86     14.15 o 
   3   3  10      702.93      685.75     20.25 o 
   4   3  10        7.58        7.63      7.37 o 
   5   3  10      984.05      960.53     27.45 o 
   6   3  10      239.73      228.54     18.09 o 
   7   3  10      147.97      133.34     22.82 o 
   8   3  10      134.37      166.95     19.95 o 
   9   3  10      100.62      130.24     17.95 o 
  -8   4  10      196.76      223.41     33.91 o 
  -7   4  10       63.00       93.95     18.67 o 
  -6   4  10      424.81      387.26     26.87 o 
  -5   4  10      167.69      178.81     20.54 o 
  -4   4  10      293.47      285.66     31.47 o 
  -3   4  10        6.19       11.73     10.80 o 
  -2   4  10      188.34      182.35     16.94 o 
  -1   4  10      668.17      655.29     31.53 o 
   0   4  10      701.69      654.68     26.27 o 
   1   4  10      658.22      630.75     10.89 o 
   2   4  10      189.11      168.69     11.17 o 
   3   4  10        6.44       12.13      7.71 o 
   4   4  10      287.27      272.80     14.75 o 
   5   4  10      173.82      160.26     13.58 o 
   6   4  10      428.31      411.41     19.22 o 
   7   4  10       59.29       47.03     11.57 o 
   8   4  10      199.49      224.51     22.49 o 
  -8   5  10       12.65       19.42     17.69 o 
  -7   5  10       98.74       90.70     27.31 o 
  -6   5  10      336.01      310.17     25.87 o 
  -5   5  10      559.51      555.27     31.08 o 
  -4   5  10      285.89      302.07     24.26 o 
  -3   5  10      109.89      125.01     20.35 o 
  -2   5  10      221.27      208.04     19.16 o 
  -1   5  10      541.10      510.05     43.86 o 
   0   5  10      793.06      734.69     38.46 o 
   1   5  10      536.92      505.82     16.44 o 
   2   5  10      223.39      196.73     12.52 o 
   3   5  10      104.88      112.11     10.84 o 
   4   5  10      281.22      303.95     15.96 o 
   5   5  10      556.57      525.12     20.49 o 
   6   5  10      343.92      313.89     17.74 o 
   7   5  10       97.33      106.85     14.41 o 
   8   5  10       13.62       24.54      7.89 o 
  -8   6  10       20.39       46.66     15.78 o 
  -7   6  10       93.43      132.84     21.63 o 
  -6   6  10        0.81       -1.19     13.17 o 
  -5   6  10       13.80       24.70     13.98 o 
  -4   6  10      789.80      811.42     35.60 o 
  -3   6  10      701.00      681.05     32.81 o 
  -2   6  10      281.23      249.15     21.68 o 
  -1   6  10      355.57      277.67     34.26 o 
   0   6  10      380.93      341.93     17.02 o 
   1   6  10      349.70      307.63     14.39 o 
   2   6  10      283.23      249.01     14.31 o 
   3   6  10      707.18      638.84     20.56 o 
   4   6  10      791.03      741.70     22.55 o 
   5   6  10       15.12       16.01      8.74 o 
   6   6  10        1.11       -3.97      7.13 o 
   7   6  10       95.50      122.15     13.53 o 
   8   6  10       21.01       49.12     15.82 o 
  -7   7  10       19.44       32.74     14.87 o 
  -6   7  10       14.63       14.27     22.29 o 
  -5   7  10       29.30       29.82     15.20 o 
  -4   7  10       81.34       74.13     19.07 o 
  -3   7  10        4.93       -0.21     13.49 o 
  -2   7  10       45.24       36.77     13.78 o 
  -1   7  10      373.06      352.62     38.98 o 
   0   7  10       39.24       23.57     12.97 o 
   1   7  10      366.75      348.31     21.85 o 
   2   7  10       45.46       32.74      9.27 o 
   3   7  10        4.91        3.86      7.49 o 
   4   7  10       82.60       78.48     10.72 o 
   5   7  10       27.30       23.94      8.96 o 
   6   7  10       14.17       25.68      8.85 o 
   7   7  10       18.66       49.38     11.72 o 
  -7   8  10       76.23      119.32     21.66 o 
  -6   8  10        5.50       23.00     23.07 o 
  -5   8  10       66.82       75.17     18.28 o 
  -4   8  10      135.21      149.87     21.54 o 
  -3   8  10      493.95      448.43     29.87 o 
  -2   8  10      259.05      252.80     23.59 o 
  -1   8  10       42.96       43.53     14.24 o 
   0   8  10       54.43       63.27     14.60 o 
   1   8  10       45.90       46.78     14.59 o 
   2   8  10      250.69      229.62     14.47 o 
   3   8  10      492.55      466.79     26.55 o 
   4   8  10      134.02      144.53     13.61 o 
   5   8  10       65.84       76.52     11.19 o 
   6   8  10        5.31       22.10      8.83 o 
   7   8  10       77.05      114.25     16.65 o 
  -6   9  10        6.08       21.08     13.24 o 
  -5   9  10        5.58        9.73     20.27 o 
  -4   9  10       39.54       34.66     15.68 o 
  -3   9  10      364.45      330.93     27.12 o 
  -2   9  10      378.62      388.38     27.71 o 
  -1   9  10      161.10      135.49     19.25 o 
   0   9  10       51.99       47.72     15.98 o 
   1   9  10      163.15      142.39     18.84 o 
   2   9  10      376.51      362.22     24.66 o 
   3   9  10      359.54      355.69     17.83 o 
   4   9  10       40.27       33.56      8.81 o 
   5   9  10        5.09       11.37      7.15 o 
   6   9  10        6.42       24.92     10.36 o 
  -5  10  10       14.88       46.23     20.11 o 
  -4  10  10      106.64      113.64     21.25 o 
  -3  10  10      104.08      110.78     20.76 o 
  -2  10  10       74.73       63.15     16.90 o 
  -1  10  10        0.08       -0.58     11.05 o 
   0  10  10      231.70      212.30     23.15 o 
   1  10  10        0.03        1.16     11.78 o 
   2  10  10       71.36       70.23     15.91 o 
   3  10  10      109.39      108.80     15.03 o 
   4  10  10      103.73      106.81     12.45 o 
   5  10  10       15.39       51.03     11.42 o 
  -4  11  10       83.69      101.41     21.66 o 
  -3  11  10       70.00       69.41     18.12 o 
  -2  11  10        1.49        0.84     12.54 o 
  -1  11  10       79.42       93.18     18.39 o 
   0  11  10       16.90       21.57     13.79 o 
   1  11  10       76.35       73.23     17.51 o 
   2  11  10        1.55        2.55     10.69 o 
   3  11  10       72.74       68.79     15.31 o 
   4  11  10       87.34      118.57     27.75 o 
  -3  12  10       23.72       36.63     12.23 o 
  -2  12  10       68.29       95.55     18.33 o 
  -1  12  10       10.64       35.39     15.02 o 
   0  12  10       93.01      111.88     19.47 o 
   1  12  10       11.69       30.58     11.50 o 
   2  12  10       66.48       75.69     15.05 o 
   3  12  10       24.27       85.11     18.98 o 
   1   0  11      922.70      856.14     13.83 o 
   2   0  11     5002.25     5495.12     38.51 o 
   3   0  11      193.96      252.18     10.48 o 
   4   0  11       32.89       36.02      8.79 o 
   5   0  11      116.92       97.29     15.94 o 
   6   0  11      406.49      336.10     24.88 o 
   7   0  11      789.87      732.92     61.86 o 
   8   0  11        1.91        6.32      8.50 o 
   9   0  11       57.34       75.48     16.02 o 
  -9   1  11       72.83       89.01     15.00 o 
  -8   1  11       16.72       25.04      9.64 o 
  -7   1  11       92.27       82.97     23.58 o 
  -6   1  11      229.58      224.20     22.50 o 
  -5   1  11      223.13      209.24     17.14 o 
  -4   1  11      788.18      781.00     22.97 o 
  -3   1  11      451.74      455.17     13.86 o 
  -2   1  11     1113.57     1135.85     18.49 o 
  -1   1  11     1027.87     1075.46     16.94 o 
   0   1  11      371.65      379.83      9.52 o 
   1   1  11     1066.22     1158.92     16.71 o 
   2   1  11     1120.54     1131.84     28.29 o 
   3   1  11      450.47      466.94     15.43 o 
   4   1  11      790.42      683.36     24.13 o 
   5   1  11      226.68      224.15     19.96 o 
   6   1  11      225.38      244.60     22.08 o 
   7   1  11      100.62      105.59     17.39 o 
   8   1  11       16.94       22.45     10.89 o 
   9   1  11       72.01      116.71     18.42 o 
  -9   2  11       27.23       47.46     10.79 o 
  -8   2  11       97.03      104.18     24.13 o 
  -7   2  11      329.12      297.51     24.54 o 
  -6   2  11      325.94      305.28     24.31 o 
  -5   2  11     1909.10     1887.92     38.55 o 
  -4   2  11      355.07      362.92     26.28 o 
  -3   2  11     1387.16     1452.30     28.79 o 
  -2   2  11      164.85      167.51      9.82 o 
  -1   2  11     1452.16     1581.29     26.81 o 
   0   2  11     1406.47     1430.04     16.90 o 
   1   2  11     1441.80     1673.26     29.79 o 
   2   2  11      161.91      157.96      6.17 o 
   3   2  11     1348.30     1425.17     31.36 o 
   4   2  11      348.97      350.36     18.41 o 
   5   2  11     1898.19     1896.02     41.40 o 
   6   2  11      330.26      342.38     24.29 o 
   7   2  11      321.92      346.30     25.78 o 
   8   2  11       96.54      114.77     17.73 o 
   9   2  11       27.50       41.18     10.90 o 
  -8   3  11       64.21       80.57     22.13 o 
  -7   3  11      225.00      191.24     22.96 o 
  -6   3  11      134.00      119.62     17.94 o 
  -5   3  11     1026.74      991.25     45.20 o 
  -4   3  11       93.94       93.95     15.40 o 
  -3   3  11       21.30       21.81     10.42 o 
  -2   3  11     1280.93     1164.34     26.05 o 
  -1   3  11     1065.31     1086.20     27.27 o 
   0   3  11       48.97       53.72      5.71 o 
   1   3  11     1105.59     1197.77     15.12 o 
   2   3  11     1305.55     1232.43     27.83 o 
   3   3  11       19.15       15.65      7.64 o 
   4   3  11       92.18       78.87     10.26 o 
   5   3  11     1051.23      978.75     30.51 o 
   6   3  11      135.88      141.29     15.75 o 
   7   3  11      225.77      230.02     22.65 o 
   8   3  11       65.04       76.08     14.79 o 
  -8   4  11        4.73       10.73     12.91 o 
  -7   4  11        1.37      -13.15     15.47 o 
  -6   4  11       35.45       29.73     14.25 o 
  -5   4  11      343.66      311.52     24.42 o 
  -4   4  11       75.84       72.46     15.12 o 
  -3   4  11      773.22      808.63     31.43 o 
  -2   4  11      269.21      252.17     18.81 o 
  -1   4  11      246.34      219.47     18.07 o 
   0   4  11      286.13      276.25     11.98 o 
   1   4  11      257.02      225.38      9.75 o 
   2   4  11      263.84      237.25     13.36 o 
   3   4  11      764.24      728.80     20.85 o 
   4   4  11       87.02       82.09     10.82 o 
   5   4  11      337.97      316.28     17.33 o 
   6   4  11       35.19       32.37      9.65 o 
   7   4  11        1.52        2.97      7.24 o 
   8   4  11        5.42       33.16     10.42 o 
  -8   5  11        4.98       27.33     17.51 o 
  -7   5  11      112.90      132.71     20.89 o 
  -6   5  11      115.71      123.86     20.36 o 
  -5   5  11      403.87      388.90     26.81 o 
  -4   5  11      953.37      960.84     37.28 o 
  -3   5  11      259.54      237.20     20.44 o 
  -2   5  11      425.43      386.05     24.41 o 
  -1   5  11       71.63       64.33     13.35 o 
   0   5  11        0.65       -6.83      5.97 o 
   1   5  11       64.00       67.80      9.12 o 
   2   5  11      417.18      384.53     15.85 o 
   3   5  11      258.36      239.79     13.98 o 
   4   5  11      937.91      908.48     24.94 o 
   5   5  11      397.26      368.38     18.04 o 
   6   5  11      109.65      131.36     13.93 o 
   7   5  11      113.38      117.29     14.86 o 
   8   5  11        4.29       26.68      7.80 o 
  -8   6  11      188.81      249.76     35.20 o 
  -7   6  11       85.49       93.85     32.40 o 
  -6   6  11       42.36       53.66     16.60 o 
  -5   6  11       99.38      111.94     19.59 o 
  -4   6  11      295.08      285.42     25.54 o 
  -3   6  11      362.26      355.00     25.00 o 
  -2   6  11      291.97      265.71     22.34 o 
  -1   6  11       98.71       90.15     15.84 o 
   0   6  11      271.28      235.76     19.92 o 
   1   6  11       99.10       95.40     10.07 o 
   2   6  11      295.31      262.59     14.53 o 
   3   6  11      369.18      346.52     16.43 o 
   4   6  11      306.83      263.41     15.87 o 
   5   6  11      102.05      102.27     12.46 o 
   6   6  11       42.21       41.95     10.09 o 
   7   6  11       88.29      104.60     12.70 o 
   8   6  11      187.62      253.24     34.58 o 
  -7   7  11       64.86       76.41     18.90 o 
  -6   7  11       34.03       48.30     15.93 o 
  -5   7  11      101.75      102.66     20.13 o 
  -4   7  11       72.59       68.47     16.96 o 
  -3   7  11      154.67      155.48     25.84 o 
  -2   7  11      183.87      191.80     21.49 o 
  -1   7  11      244.24      245.36     41.86 o 
   0   7  11       21.33       16.27     11.32 o 
   1   7  11      243.57      231.67     16.03 o 
   2   7  11      186.74      192.64     13.91 o 
   3   7  11      154.59      154.80     13.14 o 
   4   7  11       72.88       75.64     10.98 o 
   5   7  11       98.64       94.28     12.31 o 
   6   7  11       32.77       45.77      9.77 o 
   7   7  11       66.42       88.56     11.58 o 
  -7   8  11       25.87       47.97     15.45 o 
  -6   8  11       13.31       19.81     14.01 o 
  -5   8  11      103.20       94.22     20.23 o 
  -4   8  11       17.46       29.77     14.19 o 
  -3   8  11      164.97      214.85     23.73 o 
  -2   8  11       45.18       32.68     14.72 o 
  -1   8  11      176.12      189.79     20.99 o 
   0   8  11        0.24        4.95     11.39 o 
   1   8  11      179.04      165.35     20.09 o 
   2   8  11       47.24       40.46     10.64 o 
   3   8  11      161.38      174.84     14.00 o 
   4   8  11       16.03       13.27      8.55 o 
   5   8  11      106.10      121.25     13.08 o 
   6   8  11       13.73       28.38      7.72 o 
   7   8  11       24.96       58.01     15.31 o 
  -6   9  11       33.85       48.35     15.56 o 
  -5   9  11       51.98       41.45     20.51 o 
  -4   9  11      137.31      153.85     22.93 o 
  -3   9  11       25.19       21.76     14.30 o 
  -2   9  11       26.25       28.62     14.63 o 
  -1   9  11      102.40      108.11     18.34 o 
   0   9  11        0.04       -6.93     11.34 o 
   1   9  11       99.80      108.47     21.33 o 
   2   9  11       28.88       24.77     13.24 o 
   3   9  11       24.83       21.84     10.65 o 
   4   9  11      142.30      135.22     12.39 o 
   5   9  11       52.09       62.10      9.20 o 
   6   9  11       34.31       55.60     14.53 o 
  -5  10  11       30.79       43.63     14.35 o 
  -4  10  11       60.68       73.47     18.71 o 
  -3  10  11       15.34       27.13     14.22 o 
  -2  10  11      112.57      116.28     20.15 o 
  -1  10  11       55.38       79.06     17.81 o 
   0  10  11       23.21       19.23     12.50 o 
   1  10  11       55.29       56.71     18.20 o 
   2  10  11      114.96      118.19     18.38 o 
   3  10  11       15.47       23.49     11.99 o 
   4  10  11       60.35       84.55     20.35 o 
   5  10  11       29.73       52.18     10.58 o 
  -4  11  11        6.31       12.06     14.42 o 
  -3  11  11        3.34       20.33     13.91 o 
  -2  11  11       10.07        1.97     11.04 o 
  -1  11  11       32.09       37.08     14.66 o 
   0  11  11       67.69      109.67     18.76 o 
   1  11  11       32.05       28.15     19.80 o 
   2  11  11       10.93       25.54     12.70 o 
   3  11  11        4.16       12.78     17.98 o 
   4  11  11        6.24       54.09     15.33 o 
  -2  12  11       11.39       33.11     24.62 o 
  -1  12  11        5.20       12.97     10.85 o 
   0  12  11        7.69       30.37     12.12 o 
   1  12  11        5.08       34.29     13.01 o 
   2  12  11       11.27       38.51     17.33 o 
   0   0  12      191.27      206.00     11.62 o 
   1   0  12     1943.09     2031.07     20.73 o 
   2   0  12     2917.19     3048.81     70.13 o 
   3   0  12      255.92      232.99     10.73 o 
   4   0  12       57.93       72.71      9.65 o 
   5   0  12        4.19        9.33     11.67 o 
   6   0  12      922.33      953.65     38.77 o 
   7   0  12      131.43      123.87     18.66 o 
   8   0  12        0.10        5.52      8.65 o 
  -8   1  12      124.18      121.28     19.24 o 
  -7   1  12      442.38      439.74     69.64 o 
  -6   1  12       31.43       36.11     12.94 o 
  -5   1  12      144.57      153.66     15.15 o 
  -4   1  12      765.29      667.91     18.87 o 
  -3   1  12      399.26      353.98     13.03 o 
  -2   1  12      419.74      417.55     12.35 o 
  -1   1  12      182.41      201.57      8.36 o 
   0   1  12      690.66      733.80     12.90 o 
   1   1  12      171.11      186.56      7.74 o 
   2   1  12      424.57      415.43     10.14 o 
   3   1  12      392.98      333.64     13.90 o 
   4   1  12      780.33      697.52     24.99 o 
   5   1  12      143.45      155.55     19.22 o 
   6   1  12       29.11       26.80     11.90 o 
   7   1  12      439.37      436.35     36.44 o 
   8   1  12      123.06      129.50     19.14 o 
  -8   2  12       70.65       81.69     17.24 o 
  -7   2  12      173.88      156.82     20.59 o 
  -6   2  12      596.40      563.40     24.79 o 
  -5   2  12      852.72      792.10     23.35 o 
  -4   2  12      533.45      503.74     18.00 o 
  -3   2  12      349.21      343.81     14.61 o 
  -2   2  12       80.72       80.72      8.29 o 
  -1   2  12      111.51      101.13      6.85 o 
   0   2  12        0.28        8.72      4.12 o 
   1   2  12      111.02      101.61      6.08 o 
   2   2  12       81.74       84.35      6.73 o 
   3   2  12      335.23      293.61     16.85 o 
   4   2  12      543.29      512.14     22.19 o 
   5   2  12      850.16      819.47     28.89 o 
   6   2  12      590.44      593.38     31.14 o 
   7   2  12      170.76      170.71     26.35 o 
   8   2  12       70.55       87.29     16.19 o 
  -8   3  12       76.51       58.76     13.88 o 
  -7   3  12       67.46       88.04     26.80 o 
  -6   3  12      130.31      149.65     22.89 o 
  -5   3  12       59.19       61.06     12.58 o 
  -4   3  12      249.17      233.38     16.54 o 
  -3   3  12     1328.20     1339.67     30.40 o 
  -2   3  12      193.83      182.77     13.08 o 
  -1   3  12      433.60      426.94     12.59 o 
   0   3  12     1182.31     1174.02     27.25 o 
   1   3  12      426.37      441.22     12.22 o 
   2   3  12      193.68      199.42     14.69 o 
   3   3  12     1334.08     1204.73     30.01 o 
   4   3  12      252.75      219.52     15.96 o 
   5   3  12       53.71       48.62     11.44 o 
   6   3  12      129.79      127.52     15.45 o 
   7   3  12       62.32       82.69     16.38 o 
   8   3  12       75.26       91.19     15.36 o 
  -8   4  12       40.12       23.69     20.00 o 
  -7   4  12       25.55       32.02     16.80 o 
  -6   4  12      479.98      500.29     33.51 o 
  -5   4  12      378.79      374.50     25.83 o 
  -4   4  12       32.28       21.57     13.02 o 
  -3   4  12      158.70      163.44     18.11 o 
  -2   4  12      607.34      600.07     26.78 o 
  -1   4  12      760.15      795.99     35.96 o 
   0   4  12      464.25      471.26     12.94 o 
   1   4  12      760.20      821.33     27.30 o 
   2   4  12      617.90      594.23     18.61 o 
   3   4  12      152.08      145.55     12.00 o 
   4   4  12       28.72       23.20      8.74 o 
   5   4  12      367.67      350.03     17.89 o 
   6   4  12      493.09      470.90     21.14 o 
   7   4  12       23.99       28.46     11.02 o 
   8   4  12       38.88       58.89     11.81 o 
  -8   5  12       64.77       95.06     22.75 o 
  -7   5  12       24.13       40.80     21.69 o 
  -6   5  12       33.24       48.00     16.35 o 
  -5   5  12       31.38       31.90     14.36 o 
  -4   5  12     1253.89     1219.32     63.00 o 
  -3   5  12      136.90      146.73     18.57 o 
  -2   5  12       52.45       57.61     13.14 o 
  -1   5  12       70.90       61.79     13.71 o 
   0   5  12       46.10       55.39     10.81 o 
   1   5  12       66.51       66.06      8.93 o 
   2   5  12       51.73       73.31      9.50 o 
   3   5  12      144.04      146.53     12.46 o 
   4   5  12     1249.17     1198.46     28.62 o 
   5   5  12       32.81       33.04      9.57 o 
   6   5  12       33.53       34.33     10.31 o 
   7   5  12       24.90       31.63      9.61 o 
   8   5  12       64.03      112.80     16.64 o 
  -7   6  12        0.77       25.32     13.66 o 
  -6   6  12       98.16      111.31     19.71 o 
  -5   6  12      105.07      129.76     20.22 o 
  -4   6  12      875.74      858.18     43.84 o 
  -3   6  12       92.31       85.94     16.92 o 
  -2   6  12      325.96      324.55     23.03 o 
  -1   6  12        8.45        7.10     10.98 o 
   0   6  12      285.27      271.19     20.95 o 
   1   6  12        8.63        5.40      7.43 o 
   2   6  12      330.45      321.96     15.79 o 
   3   6  12      101.39       94.69     11.28 o 
   4   6  12      875.70      859.42     25.02 o 
   5   6  12       95.97      111.02     12.86 o 
   6   6  12      103.08      107.26     12.77 o 
   7   6  12        0.73       17.59      7.24 o 
  -7   7  12       21.64       47.77     14.38 o 
  -6   7  12       16.54       28.89     15.64 o 
  -5   7  12      265.03      284.26     26.75 o 
  -4   7  12       71.43       67.54     17.70 o 
  -3   7  12       34.87       28.29     13.93 o 
  -2   7  12      260.65      250.13     23.41 o 
  -1   7  12      176.97      163.54     28.87 o 
   0   7  12       86.67      104.93     16.52 o 
   1   7  12      179.17      165.47     27.75 o 
   2   7  12      253.66      234.86     15.11 o 
   3   7  12       29.99       31.23      9.06 o 
   4   7  12       74.44       67.11     10.78 o 
   5   7  12      268.80      288.88     17.32 o 
   6   7  12       13.93       31.04      8.68 o 
   7   7  12       22.38       42.98      8.59 o 
  -6   8  12       65.40       89.63     18.89 o 
  -5   8  12       68.34       78.12     18.23 o 
  -4   8  12      103.74      103.42     20.00 o 
  -3   8  12       56.22       59.65     17.25 o 
  -2   8  12       80.47      105.63     18.17 o 
  -1   8  12      284.42      260.61     24.67 o 
   0   8  12        1.06       -2.02     10.38 o 
   1   8  12      283.53      270.48     22.83 o 
   2   8  12       80.50       90.50     13.54 o 
   3   8  12       55.95       55.64     10.61 o 
   4   8  12      108.19       93.94     12.34 o 
   5   8  12       66.46       67.77     10.83 o 
   6   8  12       63.76       85.97     10.93 o 
  -6   9  12       48.25       62.66     17.05 o 
  -5   9  12       45.44       61.80     16.92 o 
  -4   9  12        1.74        3.52     11.65 o 
  -3   9  12      407.95      390.29     29.12 o 
  -2   9  12       12.15       15.29     13.37 o 
  -1   9  12       24.83       38.92     14.69 o 
   0   9  12       10.44       20.72     12.56 o 
   1   9  12       22.50       38.79     14.32 o 
   2   9  12       13.09       14.42     12.41 o 
   3   9  12      408.02      397.77     22.19 o 
   4   9  12        2.74        6.04      6.84 o 
   5   9  12       46.42       68.06      9.72 o 
   6   9  12       48.31       75.44     10.52 o 
  -5  10  12       73.63      100.53     19.14 o 
  -4  10  12       17.96       21.11     13.95 o 
  -3  10  12      144.31      143.71     22.53 o 
  -2  10  12        9.06        8.46     11.79 o 
  -1  10  12       13.23       28.37     14.02 o 
   0  10  12       78.39       91.13     20.07 o 
   1  10  12       13.73       13.85     12.62 o 
   2  10  12        8.81       15.28     12.06 o 
   3  10  12      141.83      144.83     19.68 o 
   4  10  12       18.05       29.69     13.72 o 
   5  10  12       71.34      105.64     11.47 o 
  -4  11  12       45.84       56.50     19.12 o 
  -3  11  12       83.25       85.56     20.37 o 
  -2  11  12       34.33       46.39     15.01 o 
  -1  11  12       47.83       56.92     16.52 o 
   0  11  12       31.60       47.72     14.67 o 
   1  11  12       46.51       49.19     14.11 o 
   2  11  12       34.83       71.30     15.69 o 
   3  11  12       81.53      114.99     18.09 o 
   4  11  12       45.43       65.91     16.53 o 
  -2  12  12        1.86       21.11     17.60 o 
  -1  12  12        3.11       21.11     10.32 o 
   0  12  12       28.31       50.42     14.09 o 
   1  12  12        2.80       18.52     11.80 o 
   2  12  12        1.81       19.72     26.40 o 
   1   0  13       81.57       90.49      6.53 o 
   2   0  13      287.84      281.32     13.01 o 
   3   0  13      216.08      208.81     13.11 o 
   4   0  13       42.51       36.15      8.87 o 
   5   0  13     1295.90     1298.92     46.26 o 
   6   0  13        5.47        6.16     11.33 o 
   7   0  13        0.88        6.19      9.57 o 
   8   0  13       39.05       40.83     11.24 o 
  -8   1  13      154.76      159.07     20.35 o 
  -7   1  13       89.26       78.78     16.88 o 
  -6   1  13      174.58      145.94     19.62 o 
  -5   1  13      183.85      160.97     19.34 o 
  -4   1  13      144.36      137.35     14.02 o 
  -3   1  13      151.48      165.12     10.23 o 
  -2   1  13      279.94      271.36     11.04 o 
  -1   1  13      351.83      332.81     10.40 o 
   0   1  13      298.55      287.92      9.62 o 
   1   1  13      352.73      340.14     10.10 o 
   2   1  13      275.66      258.38      9.21 o 
   3   1  13      150.44      154.63     12.56 o 
   4   1  13      150.19      139.43     14.30 o 
   5   1  13      185.01      160.56     16.51 o 
   6   1  13      174.88      189.49     21.20 o 
   7   1  13       85.37       66.55     14.99 o 
   8   1  13      153.89      207.74     22.78 o 
  -8   2  13        0.29       27.54      8.84 o 
  -7   2  13       84.03       89.25     17.21 o 
  -6   2  13       24.04       24.73     12.15 o 
  -5   2  13       67.55       67.28     12.29 o 
  -4   2  13       59.04       52.67      9.01 o 
  -3   2  13      466.02      445.94     16.47 o 
  -2   2  13      146.04      132.24      9.46 o 
  -1   2  13      179.90      167.62      8.63 o 
   0   2  13      845.27      870.27     14.70 o 
   1   2  13      179.01      170.71      7.94 o 
   2   2  13      128.94      114.17      9.60 o 
   3   2  13      469.72      424.86     19.62 o 
   4   2  13       59.75       54.25     11.42 o 
   5   2  13       64.96       75.03     13.21 o 
   6   2  13       24.27       20.56     12.63 o 
   7   2  13       86.57       93.28     16.82 o 
   8   2  13        0.24       28.44      9.36 o 
  -8   3  13       41.81       47.56     13.75 o 
  -7   3  13       95.34       84.13     16.89 o 
  -6   3  13        4.50       17.83     12.68 o 
  -5   3  13      162.64      205.17     17.07 o 
  -4   3  13      399.04      375.83     19.62 o 
  -3   3  13      138.15      133.60     13.02 o 
  -2   3  13       23.37       17.46      7.23 o 
  -1   3  13      439.85      422.48     13.43 o 
   0   3  13        4.90        1.69      4.60 o 
   1   3  13      439.15      438.51     12.99 o 
   2   3  13       21.51       28.76      9.44 o 
   3   3  13      143.35      120.49     13.11 o 
   4   3  13      406.05      366.28     19.87 o 
   5   3  13      167.76      170.92     16.20 o 
   6   3  13        4.98       11.44      9.13 o 
   7   3  13       94.14      105.71     17.51 o 
   8   3  13       42.55       74.49     14.19 o 
  -8   4  13       60.04       51.78     25.55 o 
  -7   4  13       63.94       52.73     16.22 o 
  -6   4  13       31.29       22.69     14.64 o 
  -5   4  13      129.59      130.73     18.95 o 
  -4   4  13      883.51      898.17     35.19 o 
  -3   4  13      633.61      594.26     49.60 o 
  -2   4  13      147.33      137.41     13.16 o 
  -1   4  13      162.19      172.34     13.25 o 
   0   4  13      139.41      141.24      8.96 o 
   1   4  13      165.56      185.78     14.07 o 
   2   4  13      144.04      142.71     13.50 o 
   3   4  13      646.27      613.58     23.21 o 
   4   4  13      869.83      841.83     28.67 o 
   5   4  13      127.93      125.20     15.09 o 
   6   4  13       29.39       34.20     11.56 o 
   7   4  13       63.71       84.21     15.11 o 
   8   4  13       59.35       72.75     13.47 o 
  -7   5  13       73.38       86.31     25.47 o 
  -6   5  13      217.77      253.23     25.33 o 
  -5   5  13       50.87       46.34     15.28 o 
  -4   5  13      671.44      634.98     33.69 o 
  -3   5  13      160.18      130.80     17.63 o 
  -2   5  13       20.73       19.83     11.47 o 
  -1   5  13       55.48       52.96     13.10 o 
   0   5  13     1179.90     1243.49     54.71 o 
   1   5  13       55.24       44.21     10.16 o 
   2   5  13       23.01       21.43      7.88 o 
   3   5  13      167.09      154.05     12.69 o 
   4   5  13      662.30      654.31     22.20 o 
   5   5  13       54.08       59.69     10.73 o 
   6   5  13      211.23      221.08     16.79 o 
   7   5  13       76.60       80.48     13.58 o 
  -7   6  13       33.06       33.11     14.80 o 
  -6   6  13       69.38       89.55     18.90 o 
  -5   6  13       20.80       20.75     14.20 o 
  -4   6  13      219.85      257.84     24.75 o 
  -3   6  13       15.31       19.69     13.54 o 
  -2   6  13      810.33      792.03     85.31 o 
  -1   6  13       12.58        8.12     12.15 o 
   0   6  13        0.23       -0.66     11.04 o 
   1   6  13       11.72       13.52      9.64 o 
   2   6  13      805.42      770.34     22.14 o 
   3   6  13       18.12       15.49      8.15 o 
   4   6  13      218.13      201.89     14.74 o 
   5   6  13       19.94       23.43      9.01 o 
   6   6  13       70.56       80.46     11.77 o 
   7   6  13       32.72       45.54      8.94 o 
  -7   7  13       70.42       95.84     19.45 o 
  -6   7  13       22.74       33.33     15.40 o 
  -5   7  13       18.84       30.07     14.73 o 
  -4   7  13      540.75      502.05     31.84 o 
  -3   7  13      132.35      138.50     19.65 o 
  -2   7  13      589.53      556.30     53.11 o 
  -1   7  13      231.54      206.45     21.04 o 
   0   7  13      188.89      169.63     19.34 o 
   1   7  13      244.65      241.33     21.93 o 
   2   7  13      590.19      598.97     20.99 o 
   3   7  13      132.95      141.63     12.79 o 
   4   7  13      526.89      507.52     20.84 o 
   5   7  13       20.22       27.95      9.31 o 
   6   7  13       22.95       34.69      8.59 o 
   7   7  13       70.36       99.55     12.07 o 
  -6   8  13       72.15       94.47     19.56 o 
  -5   8  13      108.21      156.01     22.57 o 
  -4   8  13       74.43       66.81     17.97 o 
  -3   8  13      348.98      349.03     29.07 o 
  -2   8  13       37.45       51.13     15.60 o 
  -1   8  13        8.05        7.63     11.64 o 
   0   8  13      156.59      166.23     21.87 o 
   1   8  13        8.34        3.11     12.22 o 
   2   8  13       36.05       37.47     11.04 o 
   3   8  13      350.57      359.99     18.20 o 
   4   8  13       77.13       75.99     11.67 o 
   5   8  13      107.93      123.93     13.28 o 
   6   8  13       74.55       93.33     11.30 o 
  -5   9  13       73.77       74.77     17.93 o 
  -4   9  13       14.95       18.78     19.00 o 
  -3   9  13      178.09      178.93     23.93 o 
  -2   9  13       25.43       25.42     14.27 o 
  -1   9  13       56.05       88.51     17.58 o 
   0   9  13       75.55       79.57     16.85 o 
   1   9  13       55.15       56.75     15.22 o 
   2   9  13       23.32       20.18     13.32 o 
   3   9  13      179.95      177.41     17.02 o 
   4   9  13       14.84       27.90      9.34 o 
   5   9  13       73.20       88.32     11.51 o 
  -4  10  13       12.91       25.59     20.35 o 
  -3  10  13       71.21      101.39     20.41 o 
  -2  10  13       48.86       50.52     16.00 o 
  -1  10  13       34.78       34.92     15.19 o 
   0  10  13       33.08       44.06     15.03 o 
   1  10  13       34.41       26.49     13.26 o 
   2  10  13       48.69       47.20     14.86 o 
   3  10  13       70.55       80.73     16.25 o 
   4  10  13       11.94       14.72     10.96 o 
  -3  11  13       23.33       16.64     14.23 o 
  -2  11  13       53.08       38.31     16.88 o 
  -1  11  13       53.70       52.45     15.37 o 
   0  11  13        2.28        5.89     11.49 o 
   1  11  13       54.85       57.20     15.44 o 
   2  11  13       52.24       61.90     15.16 o 
   3  11  13       23.36       56.73     13.80 o 
   0  12  13       43.63       61.23     16.55 o 
   0   0  14      643.27      632.12     18.99 o 
   1   0  14      340.55      323.47     10.69 o 
   2   0  14      374.47      359.58     11.62 o 
   3   0  14       63.91       68.36      9.27 o 
   4   0  14      588.23      613.35     24.82 o 
   5   0  14       85.53       75.63     15.32 o 
   6   0  14      112.97      104.32     18.67 o 
   7   0  14      107.17      106.74     20.27 o 
   8   0  14       51.68       75.34     13.94 o 
  -8   1  14        3.90       15.39      8.39 o 
  -7   1  14       74.75       77.96     16.43 o 
  -6   1  14       65.73       67.45     16.39 o 
  -5   1  14       13.00       18.92     12.50 o 
  -4   1  14        5.47       12.89      9.32 o 
  -3   1  14      276.95      283.47     12.72 o 
  -2   1  14      544.58      483.84     15.35 o 
  -1   1  14     1088.02     1109.32     17.67 o 
   0   1  14      343.34      338.89     10.79 o 
   1   1  14     1102.26     1135.35     17.04 o 
   2   1  14      552.30      521.92     14.15 o 
   3   1  14      272.03      272.72     17.29 o 
   4   1  14        5.12        5.94      9.00 o 
   5   1  14       13.42       10.84      9.90 o 
   6   1  14       69.09       61.95     15.47 o 
   7   1  14       72.55       78.86     15.73 o 
   8   1  14        4.21        4.75      7.80 o 
  -8   2  14       65.15       72.87     15.69 o 
  -7   2  14      405.46      365.48     27.56 o 
  -6   2  14       17.51       10.96     11.50 o 
  -5   2  14       65.72       47.79     11.46 o 
  -4   2  14      263.79      250.90     14.87 o 
  -3   2  14       32.77       39.84      8.42 o 
  -2   2  14      498.82      469.97     14.80 o 
  -1   2  14      612.09      572.51     13.98 o 
   0   2  14        0.90        2.87      4.78 o 
   1   2  14      630.30      616.05     15.21 o 
   2   2  14      494.88      486.37     21.97 o 
   3   2  14       27.81       31.11      9.74 o 
   4   2  14      266.69      268.98     18.24 o 
   5   2  14       65.01       73.22     12.95 o 
   6   2  14       17.68       16.45     11.04 o 
   7   2  14      409.38      437.84     28.57 o 
   8   2  14       65.75       79.38     14.59 o 
  -8   3  14      147.40      147.18     21.01 o 
  -7   3  14       75.66       86.77     17.09 o 
  -6   3  14       31.37       34.65     11.58 o 
  -5   3  14      192.38      185.83     16.88 o 
  -4   3  14      146.13      148.49     12.77 o 
  -3   3  14      240.25      229.99     13.57 o 
  -2   3  14       29.98       30.58      7.95 o 
  -1   3  14      977.36      962.48     25.88 o 
   0   3  14       67.17       82.98      7.13 o 
   1   3  14      981.56      983.52     21.25 o 
   2   3  14       24.51       26.66      9.52 o 
   3   3  14      240.45      239.99     16.70 o 
   4   3  14      141.68      140.38     15.09 o 
   5   3  14      186.76      176.20     16.47 o 
   6   3  14       32.62       30.64     10.96 o 
   7   3  14       75.13      104.82     17.28 o 
   8   3  14      150.40      197.00     21.84 o 
  -8   4  14       97.77      109.95     18.80 o 
  -7   4  14        3.79        6.62     18.22 o 
  -6   4  14       74.81       87.52     18.71 o 
  -5   4  14      145.91      128.49     15.27 o 
  -4   4  14       37.77       31.10     10.59 o 
  -3   4  14       11.15        7.31      8.65 o 
  -2   4  14      294.79      297.07     16.95 o 
  -1   4  14      424.87      389.18     14.92 o 
   0   4  14     2521.04     2560.09     70.61 o 
   1   4  14      435.40      411.22     19.01 o 
   2   4  14      303.32      310.81     18.21 o 
   3   4  14       13.66       14.36      9.06 o 
   4   4  14       38.01       43.53     11.10 o 
   5   4  14      152.02      142.83     15.88 o 
   6   4  14       72.97       89.17     14.60 o 
   7   4  14        4.14       16.90      9.34 o 
   8   4  14       92.80      117.28     17.07 o 
  -7   5  14       70.87       72.68     20.18 o 
  -6   5  14      169.83      162.93     21.87 o 
  -5   5  14       92.23      122.51     19.40 o 
  -4   5  14        1.82       -1.29     10.42 o 
  -3   5  14       51.20       43.72     14.28 o 
  -2   5  14       97.88      103.46     13.21 o 
  -1   5  14       68.14       79.58     14.88 o 
   0   5  14        0.30        1.78      8.57 o 
   1   5  14       63.48       66.30     11.63 o 
   2   5  14      107.66       96.14     12.52 o 
   3   5  14       54.28       47.51     10.95 o 
   4   5  14        2.01        1.05      7.24 o 
   5   5  14       90.95      105.18     14.63 o 
   6   5  14      169.19      162.41     17.39 o 
   7   5  14       70.73      102.49     14.97 o 
  -7   6  14        4.67       56.66     19.38 o 
  -6   6  14        4.82       21.44     12.81 o 
  -5   6  14       65.21       66.27     17.23 o 
  -4   6  14      118.95      121.03     19.51 o 
  -3   6  14        2.87       12.30     12.11 o 
  -2   6  14      107.20       98.26     16.86 o 
  -1   6  14      102.58      105.75     21.18 o 
   0   6  14      683.80      609.59     58.42 o 
   1   6  14       95.64       96.49     13.58 o 
   2   6  14      105.94       89.44     11.11 o 
   3   6  14        3.43        2.71      7.44 o 
   4   6  14      114.02      120.61     12.72 o 
   5   6  14       69.61       64.75     11.30 o 
   6   6  14        4.40       17.13      7.93 o 
   7   6  14        4.20       31.36      9.64 o 
  -6   7  14      123.52      156.35     22.01 o 
  -5   7  14       87.44      104.96     19.85 o 
  -4   7  14       63.61       65.40     17.38 o 
  -3   7  14      279.75      287.04     26.60 o 
  -2   7  14      193.31      202.54     22.15 o 
  -1   7  14      207.26      177.83     28.87 o 
   0   7  14       32.89       30.61     13.04 o 
   1   7  14      208.41      201.03     17.12 o 
   2   7  14      195.93      181.47     16.60 o 
   3   7  14      271.31      251.93     15.74 o 
   4   7  14       67.85       62.57     10.92 o 
   5   7  14       88.29       92.66     12.26 o 
   6   7  14      127.03      156.94     14.52 o 
  -6   8  14        2.33       26.67     13.95 o 
  -5   8  14       36.25       40.95     16.91 o 
  -4   8  14       22.75       15.77     12.63 o 
  -3   8  14      225.87      233.37     24.64 o 
  -2   8  14      132.90      125.53     19.33 o 
  -1   8  14      162.45      156.08     20.38 o 
   0   8  14        0.10        4.81     12.29 o 
   1   8  14      155.02      159.60     20.57 o 
   2   8  14      128.51      139.01     15.77 o 
   3   8  14      225.79      244.59     18.98 o 
   4   8  14       24.18       26.85      9.11 o 
   5   8  14       34.79       42.93      9.32 o 
   6   8  14        2.47       34.20      8.44 o 
  -5   9  14        0.08       13.63     14.31 o 
  -4   9  14       36.05       39.70     14.91 o 
  -3   9  14      163.21      176.31     34.20 o 
  -2   9  14       29.27       33.77     15.32 o 
  -1   9  14      104.63      101.22     18.58 o 
   0   9  14      284.53      259.07     23.66 o 
   1   9  14      105.79      117.69     18.15 o 
   2   9  14       29.59       43.20     14.61 o 
   3   9  14      159.27      162.55     20.58 o 
   4   9  14       36.64       44.24     11.28 o 
   5   9  14        0.15       17.38      8.66 o 
  -4  10  14       45.23       77.21     16.65 o 
  -3  10  14      126.27      138.43     22.76 o 
  -2  10  14       49.76       61.47     17.03 o 
  -1  10  14      130.95      124.28     22.80 o 
   0  10  14        5.74        1.02     10.75 o 
   1  10  14      129.91      117.41     29.53 o 
   2  10  14       51.24       67.89     16.27 o 
   3  10  14      123.97      112.65     18.32 o 
   4  10  14       46.99       64.12     14.43 o 
  -3  11  14       48.50       54.11     18.90 o 
  -2  11  14       85.07      100.79     21.20 o 
  -1  11  14       43.63       69.85     16.92 o 
   0  11  14       31.93       44.60     13.56 o 
   1  11  14       44.23       61.25     16.80 o 
   2  11  14       85.17       92.65     17.70 o 
   3  11  14       49.29       67.18     14.66 o 
   1   0  15       83.03       66.88      6.88 o 
   2   0  15     1251.84     1199.37     21.42 o 
   3   0  15     1063.78     1044.05     23.81 o 
   4   0  15        0.37        1.18      8.67 o 
   5   0  15       49.26       33.82     13.42 o 
   6   0  15       80.62       79.81     16.77 o 
   7   0  15        4.62       19.32     11.80 o 
   8   0  15      112.42      140.08     19.59 o 
  -8   1  15        2.61       24.93     10.97 o 
  -7   1  15        4.43        3.92      9.76 o 
  -6   1  15       89.02      102.73     17.50 o 
  -5   1  15      113.44       99.33     20.51 o 
  -4   1  15       85.42       82.01     12.60 o 
  -3   1  15      262.93      259.11     14.75 o 
  -2   1  15       41.24       31.27      6.64 o 
  -1   1  15      165.70      174.95      9.21 o 
   0   1  15      562.93      577.40     13.73 o 
   1   1  15      161.27      166.60      8.76 o 
   2   1  15       45.25       37.60      7.95 o 
   3   1  15      262.22      263.04     17.28 o 
   4   1  15       84.61       72.31     14.01 o 
   5   1  15      113.62      103.84     14.47 o 
   6   1  15       91.27       98.59     17.51 o 
   7   1  15        4.28        5.63      9.40 o 
   8   1  15        2.97       11.11      8.84 o 
  -8   2  15       89.14      102.47     18.15 o 
  -7   2  15       19.99        9.00     10.35 o 
  -6   2  15       59.68       55.25     15.08 o 
  -5   2  15       18.52       13.38      9.82 o 
  -4   2  15       28.59       28.25     10.72 o 
  -3   2  15       16.61       19.55      7.56 o 
  -2   2  15       44.17       41.27      7.54 o 
  -1   2  15       33.62       45.95      6.68 o 
   0   2  15      323.84      334.05     11.31 o 
   1   2  15       33.07       44.32      7.51 o 
   2   2  15       44.24       46.45     10.33 o 
   3   2  15       14.91       13.00      9.01 o 
   4   2  15       28.37       14.90      9.33 o 
   5   2  15       17.40       22.64     10.49 o 
   6   2  15       59.52       62.53     14.84 o 
   7   2  15       19.41       27.76     11.94 o 
   8   2  15       89.37      118.74     18.08 o 
  -8   3  15       81.58       87.00     17.31 o 
  -7   3  15       38.54       46.42     14.14 o 
  -6   3  15       43.64       36.58     14.23 o 
  -5   3  15      120.34       94.41     13.53 o 
  -4   3  15       47.88       62.38     10.21 o 
  -3   3  15      184.91      182.91     13.09 o 
  -2   3  15      196.27      187.47     12.43 o 
  -1   3  15      113.43      122.22      9.46 o 
   0   3  15       28.21       32.47      7.31 o 
   1   3  15      106.01      113.38     12.55 o 
   2   3  15      186.65      175.40     16.34 o 
   3   3  15      184.05      184.74     16.05 o 
   4   3  15       47.23       44.47     11.41 o 
   5   3  15      119.05       98.99     13.99 o 
   6   3  15       44.71       47.32     11.69 o 
   7   3  15       38.30       44.25     12.79 o 
   8   3  15       81.66       94.01     15.22 o 
  -7   4  15       30.68       22.75     14.51 o 
  -6   4  15       29.49       19.78     13.26 o 
  -5   4  15       30.88       31.84     14.33 o 
  -4   4  15        2.53       10.91      9.10 o 
  -3   4  15      275.99      264.95     14.99 o 
  -2   4  15      564.63      530.29     32.42 o 
  -1   4  15      538.24      487.05     16.76 o 
   0   4  15        1.34        2.04      7.12 o 
   1   4  15      534.08      497.04     21.44 o 
   2   4  15      556.79      538.16     22.17 o 
   3   4  15      285.78      277.47     18.47 o 
   4   4  15        2.48       -0.45      8.92 o 
   5   4  15       31.65       36.15     11.73 o 
   6   4  15       30.03       40.85     11.32 o 
   7   4  15       31.79       53.58     12.82 o 
  -7   5  15       58.29       82.03     17.23 o 
  -6   5  15       40.34       30.31     14.03 o 
  -5   5  15        3.14       -2.61      9.19 o 
  -4   5  15      137.93      140.76     15.74 o 
  -3   5  15      110.40      100.62     13.44 o 
  -2   5  15      194.99      196.94     15.98 o 
  -1   5  15      436.37      370.06     18.77 o 
   0   5  15        4.49       16.81      9.89 o 
   1   5  15      424.46      407.65     29.09 o 
   2   5  15      193.42      201.65     16.41 o 
   3   5  15      112.42       89.02     13.20 o 
   4   5  15      134.71      143.49     15.34 o 
   5   5  15        3.69       13.34      9.37 o 
   6   5  15       40.32       46.42     11.50 o 
   7   5  15       61.29       75.38     13.27 o 
  -7   6  15       47.89       66.60     16.47 o 
  -6   6  15       33.25       39.75     13.39 o 
  -5   6  15       44.82       56.57     17.40 o 
  -4   6  15       18.09       18.66     13.17 o 
  -3   6  15       37.37       42.02     14.20 o 
  -2   6  15      174.27      188.11     20.39 o 
  -1   6  15      229.00      223.52     21.37 o 
   0   6  15      159.07      175.51     19.39 o 
   1   6  15      218.50      199.57     16.28 o 
   2   6  15      170.84      159.27     15.80 o 
   3   6  15       36.73       37.10      9.38 o 
   4   6  15       19.85       16.13      8.45 o 
   5   6  15       44.38       51.22     10.49 o 
   6   6  15       33.11       45.93     11.31 o 
   7   6  15       49.08       72.57     12.51 o 
  -6   7  15       40.04       70.50     16.72 o 
  -5   7  15       21.30       34.85     17.73 o 
  -4   7  15       63.72       46.11     14.86 o 
  -3   7  15       95.69       80.87     17.65 o 
  -2   7  15      581.22      609.15     49.66 o 
  -1   7  15      313.81      307.78     31.04 o 
   0   7  15      155.69      133.86     18.94 o 
   1   7  15      311.79      277.89     19.11 o 
   2   7  15      583.73      552.65     24.87 o 
   3   7  15       97.85      100.10     12.00 o 
   4   7  15       63.49       58.44     10.67 o 
   5   7  15       22.72       32.15      9.03 o 
   6   7  15       39.07       55.93      9.69 o 
  -5   8  15       28.34       19.18     13.68 o 
  -4   8  15        3.52       10.76     12.75 o 
  -3   8  15      134.11      170.17     22.22 o 
  -2   8  15      630.23      646.91     86.51 o 
  -1   8  15       83.10      101.31     18.19 o 
   0   8  15       33.09       36.87     14.69 o 
   1   8  15       81.38       83.12     16.45 o 
   2   8  15      639.60      614.57     26.27 o 
   3   8  15      130.60      155.19     16.52 o 
   4   8  15        3.64       16.07      8.09 o 
   5   8  15       29.04       39.82      8.71 o 
  -5   9  15       51.87       70.04     16.81 o 
  -4   9  15       53.33       77.20     23.40 o 
  -3   9  15       18.82       31.26     14.29 o 
  -2   9  15       44.73       49.10     15.62 o 
  -1   9  15      140.79      137.76     20.49 o 
   0   9  15       82.77       82.21     17.12 o 
   1   9  15      145.87      159.87     20.42 o 
   2   9  15       45.56       51.31     15.59 o 
   3   9  15       18.22       10.07      8.51 o 
   4   9  15       55.28       78.37     12.36 o 
   5   9  15       54.38       93.89     15.72 o 
  -4  10  15       72.11      103.78     19.76 o 
  -3  10  15       27.03       39.69     24.15 o 
  -2  10  15       61.39       64.31     18.75 o 
  -1  10  15        5.19        6.11     12.09 o 
   0  10  15       87.50      118.49     25.02 o 
   1  10  15        4.98       16.19     12.72 o 
   2  10  15       61.68       63.15     20.07 o 
   3  10  15       27.02       38.68     13.88 o 
   4  10  15       71.13       97.73     17.07 o 
  -2  11  15      145.13      175.51     24.72 o 
  -1  11  15        7.80       24.11     14.24 o 
   0  11  15        4.62       22.35      9.76 o 
   1  11  15        8.30       28.89     14.47 o 
   2  11  15      141.57      147.14     20.64 o 
   0   0  16     2667.81     2752.35     72.31 o 
   1   0  16      185.09      180.18      9.49 o 
   2   0  16      545.61      512.88     15.54 o 
   3   0  16      150.34      159.45     15.05 o 
   4   0  16        3.81        3.46      9.04 o 
   5   0  16      186.06      168.46     20.39 o 
   6   0  16      340.36      339.76     26.44 o 
   7   0  16       22.25       35.17     13.58 o 
   8   0  16        5.22       15.52      7.19 o 
  -8   1  16       59.57       66.54     15.47 o 
  -7   1  16       26.46       32.84     12.97 o 
  -6   1  16       62.09       72.20     15.99 o 
  -5   1  16       55.33       53.43     14.75 o 
  -4   1  16      253.42      224.57     21.27 o 
  -3   1  16       59.66       51.65      9.72 o 
  -2   1  16      105.25      110.79      9.07 o 
  -1   1  16      581.27      580.32     18.19 o 
   0   1  16      256.06      258.10     11.28 o 
   1   1  16      592.07      603.67     16.37 o 
   2   1  16      107.61      106.09     10.55 o 
   3   1  16       65.01       54.45     11.08 o 
   4   1  16      257.26      256.01     18.83 o 
   5   1  16       57.17       49.40     12.25 o 
   6   1  16       62.10       58.08     15.80 o 
   7   1  16       26.75       25.59     11.88 o 
   8   1  16       60.54       75.11     15.55 o 
  -7   2  16        5.52       10.68      9.84 o 
  -6   2  16       93.60       97.27     18.09 o 
  -5   2  16      197.05      179.26     20.86 o 
  -4   2  16      210.61      203.65     16.43 o 
  -3   2  16        0.70        0.63      6.41 o 
  -2   2  16      124.42      129.97     10.13 o 
  -1   2  16      467.08      460.12     13.68 o 
   0   2  16        1.60        3.92      5.38 o 
   1   2  16      458.68      464.86     14.59 o 
   2   2  16      116.05      119.75     13.05 o 
   3   2  16        0.52       -2.41      8.27 o 
   4   2  16      209.50      166.44     16.05 o 
   5   2  16      193.36      174.16     17.42 o 
   6   2  16       98.79      101.60     19.91 o 
   7   2  16        4.75       15.72      8.79 o 
  -7   3  16       66.25       72.50     17.44 o 
  -6   3  16       44.12       44.99     15.36 o 
  -5   3  16      422.74      390.02     23.26 o 
  -4   3  16       62.50       63.11     11.86 o 
  -3   3  16      374.77      362.92     26.27 o 
  -2   3  16      132.29      127.61     11.11 o 
  -1   3  16      707.40      716.18     17.82 o 
   0   3  16      781.20      746.16     18.21 o 
   1   3  16      717.66      738.26     36.56 o 
   2   3  16      130.48      111.96     13.63 o 
   3   3  16      375.41      373.56     19.88 o 
   4   3  16       63.73       73.97     12.85 o 
   5   3  16      423.95      380.84     21.99 o 
   6   3  16       42.73       65.04     12.92 o 
   7   3  16       65.18       58.94     13.57 o 
  -7   4  16       95.98       81.15     18.57 o 
  -6   4  16      173.12      176.15     18.14 o 
  -5   4  16       32.65       33.89     11.38 o 
  -4   4  16       73.91       79.29     10.83 o 
  -3   4  16      301.80      256.23     14.79 o 
  -2   4  16       85.72       80.97     10.10 o 
  -1   4  16      810.60      788.38     26.70 o 
   0   4  16       76.48       67.16     11.79 o 
   1   4  16      806.61      770.64     25.72 o 
   2   4  16       91.11       82.05     12.67 o 
   3   4  16      301.83      265.96     20.14 o 
   4   4  16       71.05       65.00     12.49 o 
   5   4  16       31.71       30.79     11.25 o 
   6   4  16      173.64      214.75     19.57 o 
   7   4  16       97.45      130.90     18.68 o 
  -7   5  16       68.83       81.58     18.89 o 
  -6   5  16       41.43       56.31     16.27 o 
  -5   5  16      175.01      194.52     18.64 o 
  -4   5  16        0.16       -0.43      8.79 o 
  -3   5  16      340.49      304.68     19.30 o 
  -2   5  16      158.12      165.52     12.69 o 
  -1   5  16      117.67      120.25     13.64 o 
   0   5  16        0.80        2.78      9.37 o 
   1   5  16      126.73      109.10     13.83 o 
   2   5  16      158.75      147.82     14.97 o 
   3   5  16      339.90      292.53     18.69 o 
   4   5  16        0.01        0.36      9.12 o 
   5   5  16      174.19      184.86     18.00 o 
   6   5  16       42.40       57.48     12.58 o 
   7   5  16       66.77      121.10     18.25 o 
  -6   6  16       28.82       47.37     17.27 o 
  -5   6  16       11.48       12.26     10.71 o 
  -4   6  16      108.93      117.65     15.31 o 
  -3   6  16      230.74      237.01     18.81 o 
  -2   6  16      134.19      127.16     18.70 o 
  -1   6  16      574.06      535.58     43.49 o 
   0   6  16       87.05       79.30     15.69 o 
   1   6  16      576.21      544.81     27.28 o 
   2   6  16      141.46      136.59     14.99 o 
   3   6  16      231.86      231.76     17.66 o 
   4   6  16      110.99      114.12     15.04 o 
   5   6  16       12.85       16.29      9.10 o 
   6   6  16       29.14       60.71     11.87 o 
  -6   7  16        3.70       39.21     14.34 o 
  -5   7  16      147.65      166.44     22.22 o 
  -4   7  16       11.18       26.96     13.34 o 
  -3   7  16       33.89       49.35     16.08 o 
  -2   7  16      144.44      157.72     20.53 o 
  -1   7  16       22.00       28.05     13.42 o 
   0   7  16       26.26       16.69     12.13 o 
   1   7  16       21.93       17.43     10.14 o 
   2   7  16      143.84      150.98     16.28 o 
   3   7  16       34.13       35.18     11.47 o 
   4   7  16       10.72       16.14      8.32 o 
   5   7  16      146.44      162.90     14.66 o 
   6   7  16        3.78       14.53      7.90 o 
  -5   8  16        7.91       25.15     13.93 o 
  -4   8  16      151.86      182.29     23.16 o 
  -3   8  16       82.07       84.81     18.67 o 
  -2   8  16       46.43       56.55     16.38 o 
  -1   8  16       18.40       24.24     13.72 o 
   0   8  16       46.87       49.95     15.15 o 
   1   8  16       16.19       12.03     10.81 o 
   2   8  16       44.50       49.26     11.86 o 
   3   8  16       83.71       86.50     14.15 o 
   4   8  16      152.43      161.65     16.97 o 
   5   8  16        7.34       31.96      7.64 o 
  -4   9  16       39.91       58.51     15.75 o 
  -3   9  16        3.46        6.90     12.14 o 
  -2   9  16       92.26      108.17     19.60 o 
  -1   9  16      177.52      205.87     23.03 o 
   0   9  16       47.54       42.19     15.36 o 
   1   9  16      181.48      184.60     22.23 o 
   2   9  16       93.53      105.91     18.20 o 
   3   9  16        3.60        9.01     10.14 o 
   4   9  16       40.28       67.58     12.02 o 
  -3  10  16       10.53       28.29     19.11 o 
  -2  10  16        4.05       15.42     13.85 o 
  -1  10  16       86.43       73.85     18.43 o 
   0  10  16       56.19       76.79     18.19 o 
   1  10  16       86.47       94.74     17.75 o 
   2  10  16        3.54       17.92     14.75 o 
   3  10  16       11.30       34.48     12.11 o 
   0  11  16       11.48       24.36     10.01 o 
   1   0  17        9.36        3.83      5.71 o 
   2   0  17        2.03       -1.45      7.07 o 
   3   0  17      277.32      257.22     17.56 o 
   4   0  17      828.84      712.50     27.34 o 
   5   0  17      175.35      203.87     23.38 o 
   6   0  17       11.41        9.38      9.99 o 
   7   0  17      245.49      253.23     25.85 o 
  -7   1  17       39.83       64.05     16.20 o 
  -6   1  17      133.09      128.12     23.89 o 
  -5   1  17      111.17      120.50     19.12 o 
  -4   1  17       57.96       38.79     13.84 o 
  -3   1  17      243.73      244.59     14.54 o 
  -2   1  17      122.45      130.03     11.68 o 
  -1   1  17       54.53       49.22      7.29 o 
   0   1  17      373.35      382.04     12.62 o 
   1   1  17       55.48       52.77      8.22 o 
   2   1  17      126.22      137.11     13.74 o 
   3   1  17      238.53      218.12     17.02 o 
   4   1  17       57.24       43.58     11.69 o 
   5   1  17      110.15      119.25     15.48 o 
   6   1  17      134.68      154.10     20.65 o 
   7   1  17       40.38       55.20     14.93 o 
  -7   2  17      156.63      144.72     22.22 o 
  -6   2  17        2.90        2.52     10.51 o 
  -5   2  17       40.99       51.84     14.80 o 
  -4   2  17      328.99      284.36     17.90 o 
  -3   2  17      142.02      167.87     14.62 o 
  -2   2  17       53.09       46.33      7.94 o 
  -1   2  17      118.77      127.41      9.08 o 
   0   2  17     1660.39     1632.38     25.82 o 
   1   2  17      122.83      111.10     12.87 o 
   2   2  17       57.48       56.82     11.20 o 
   3   2  17      144.25      160.58     16.28 o 
   4   2  17      327.12      282.18     18.99 o 
   5   2  17       40.09       62.14     12.89 o 
   6   2  17        4.03        6.50     10.29 o 
   7   2  17      153.34      162.25     20.43 o 
  -7   3  17       33.72       25.63     14.70 o 
  -6   3  17       17.49       36.85     14.44 o 
  -5   3  17      185.80      168.25     18.36 o 
  -4   3  17      251.85      260.53     18.63 o 
  -3   3  17       46.79       47.55      8.97 o 
  -2   3  17      535.56      538.86     24.47 o 
  -1   3  17      198.07      204.00     13.47 o 
   0   3  17      290.84      286.12     14.99 o 
   1   3  17      198.50      197.95     15.57 o 
   2   3  17      540.93      537.05     29.79 o 
   3   3  17       43.66       44.15     11.31 o 
   4   3  17      251.93      241.51     18.33 o 
   5   3  17      185.97      193.22     18.31 o 
   6   3  17       18.16       21.05     10.37 o 
   7   3  17       33.31       44.08     11.48 o 
  -7   4  17       74.17       61.21     17.50 o 
  -6   4  17       67.23       68.59     16.98 o 
  -5   4  17       16.14       22.44     10.58 o 
  -4   4  17       72.36       85.27     13.07 o 
  -3   4  17      706.48      598.37     32.50 o 
  -2   4  17       14.00       16.27      8.18 o 
  -1   4  17      315.05      308.21     18.10 o 
   0   4  17      346.97      325.62     19.07 o 
   1   4  17      310.00      282.04     17.97 o 
   2   4  17       14.88       19.29      9.79 o 
   3   4  17      711.14      634.21     25.72 o 
   4   4  17       76.86       91.89     13.67 o 
   5   4  17       14.99       28.80     10.56 o 
   6   4  17       69.40       91.29     14.47 o 
   7   4  17       73.10      116.31     17.46 o 
  -6   5  17      100.80      130.89     21.77 o 
  -5   5  17       94.47      101.08     15.05 o 
  -4   5  17       14.77       20.31      8.73 o 
  -3   5  17      131.35      109.42     12.16 o 
  -2   5  17        0.48       -0.06      8.27 o 
  -1   5  17      304.79      267.31     21.70 o 
   0   5  17       38.84       24.69     10.42 o 
   1   5  17      305.27      296.09     29.31 o 
   2   5  17        0.32        1.39      8.41 o 
   3   5  17      128.60      116.14     14.87 o 
   4   5  17       14.61        3.09      8.22 o 
   5   5  17       93.51       78.63     13.36 o 
   6   5  17      101.45      128.91     16.54 o 
  -6   6  17       12.83       31.42     30.13 o 
  -5   6  17       75.89       87.65     14.92 o 
  -4   6  17       15.32       22.89     10.63 o 
  -3   6  17      214.99      206.32     22.98 o 
  -2   6  17       74.25       82.37     17.10 o 
  -1   6  17      163.76      183.08     34.46 o 
   0   6  17      137.56      139.94     22.51 o 
   1   6  17      162.69      168.28     16.38 o 
   2   6  17       72.53       76.95     13.20 o 
   3   6  17      216.45      203.77     17.70 o 
   4   6  17       14.91        5.21      8.99 o 
   5   6  17       76.44       98.28     14.98 o 
   6   6  17       13.38       30.98      9.68 o 
  -5   7  17       95.94      151.78     17.85 o 
  -4   7  17      134.73      151.44     20.89 o 
  -3   7  17       61.17       65.20     16.63 o 
  -2   7  17        5.03       11.27     11.91 o 
  -1   7  17       58.64       59.74     15.90 o 
   0   7  17        1.56      -10.92     10.56 o 
   1   7  17       60.95       50.06     12.17 o 
   2   7  17        5.64        8.23      9.17 o 
   3   7  17       62.29       66.73     12.47 o 
   4   7  17      135.52      150.29     16.67 o 
   5   7  17       95.46      108.23     15.10 o 
  -5   8  17       27.55       63.90     15.48 o 
  -4   8  17       25.92       18.02     16.07 o 
  -3   8  17       24.55       39.94     14.58 o 
  -2   8  17       21.25       26.09     14.43 o 
  -1   8  17       93.63      116.81     19.15 o 
   0   8  17       56.22       52.57     15.00 o 
   1   8  17       92.07       89.75     16.91 o 
   2   8  17       19.62       21.53      9.87 o 
   3   8  17       24.88       28.57     10.60 o 
   4   8  17       23.98       28.89      9.40 o 
   5   8  17       26.01       44.34      9.99 o 
  -4   9  17       13.26       34.00     14.38 o 
  -3   9  17        5.23       20.58     12.49 o 
  -2   9  17       79.55       97.47     19.12 o 
  -1   9  17       20.89       24.55     15.19 o 
   0   9  17       10.49        9.90     12.69 o 
   1   9  17       20.49       33.35     14.60 o 
   2   9  17       79.36       92.95     17.57 o 
   3   9  17        5.03       25.52     10.45 o 
   4   9  17       12.53       29.81      9.41 o 
  -2  10  17       22.07       20.73     13.34 o 
  -1  10  17       36.51       59.54     17.33 o 
   0  10  17        4.68        8.27     13.49 o 
   1  10  17       38.10       56.59     16.61 o 
   2  10  17       23.08       40.70     12.21 o 
   0   0  18     2858.18     2911.70     71.80 o 
   1   0  18      455.00      440.28     15.21 o 
   2   0  18       10.68       -0.40      7.31 o 
   3   0  18      101.60      122.83     14.02 o 
   4   0  18      533.94      442.69     22.87 o 
   5   0  18        8.43       10.91     11.71 o 
   6   0  18        1.52        9.33     11.24 o 
   7   0  18        2.24       13.69     12.38 o 
  -7   1  18        7.81       13.29     10.21 o 
  -6   1  18      107.05      108.06     19.31 o 
  -5   1  18       94.32       96.73     17.94 o 
  -4   1  18       16.09        9.28     11.29 o 
  -3   1  18       74.84       63.43     10.24 o 
  -2   1  18      357.21      353.58     14.50 o 
  -1   1  18     1167.16     1099.10     24.92 o 
   0   1  18     1874.59     1982.14     28.93 o 
   1   1  18     1164.45     1166.64     22.55 o 
   2   1  18      369.39      355.77     19.51 o 
   3   1  18       82.47       77.71     12.53 o 
   4   1  18       17.17       11.98      9.96 o 
   5   1  18       94.96      103.10     21.46 o 
   6   1  18      109.39      127.48     19.72 o 
   7   1  18        8.01       18.80     11.54 o 
  -7   2  18       28.93       27.32     12.65 o 
  -6   2  18        6.56       16.72     12.52 o 
  -5   2  18       46.55       52.38     14.72 o 
  -4   2  18      583.61      525.73     29.19 o 
  -3   2  18        0.66        2.97      8.40 o 
  -2   2  18      124.04      104.79      9.49 o 
  -1   2  18      113.82      108.34      9.04 o 
   0   2  18     2084.72     2037.60     31.98 o 
   1   2  18      107.31      106.36     12.90 o 
   2   2  18      124.37      121.20     13.97 o 
   3   2  18        0.54        1.40      8.51 o 
   4   2  18      578.93      559.19     25.25 o 
   5   2  18       49.30       62.65     12.83 o 
   6   2  18        6.11       10.63     10.74 o 
   7   2  18       29.23       39.94     12.29 o 
  -7   3  18       16.11       36.47     15.33 o 
  -6   3  18      206.23      201.39     24.08 o 
  -5   3  18       77.80       86.82     16.93 o 
  -4   3  18       78.07       64.36     12.24 o 
  -3   3  18      235.50      212.53     16.13 o 
  -2   3  18       21.24       26.46      8.14 o 
  -1   3  18      149.31      155.08     12.76 o 
   0   3  18        2.63        3.66      8.34 o 
   1   3  18      150.57      156.31     15.10 o 
   2   3  18       23.68       21.68      9.94 o 
   3   3  18      228.81      218.74     17.40 o 
   4   3  18       77.20       63.54     12.85 o 
   5   3  18       73.95       70.65     13.41 o 
   6   3  18      206.36      235.05     20.73 o 
   7   3  18       16.08       46.14     10.99 o 
  -6   4  18       34.03       35.22     14.46 o 
  -5   4  18       23.04       27.41     11.12 o 
  -4   4  18       55.92       53.53     12.07 o 
  -3   4  18      312.65      296.86     21.58 o 
  -2   4  18       92.93       95.50     14.06 o 
  -1   4  18      224.58      223.21     16.76 o 
   0   4  18        2.15        3.15      9.22 o 
   1   4  18      225.45      225.57     17.23 o 
   2   4  18       94.18      108.02     14.02 o 
   3   4  18      315.58      302.49     19.30 o 
   4   4  18       53.18       30.86     11.07 o 
   5   4  18       23.04       29.47     10.86 o 
   6   4  18       33.93       53.97     12.07 o 
  -6   5  18       45.04       68.93     15.89 o 
  -5   5  18        5.88       14.95     10.08 o 
  -4   5  18      192.34      168.28     14.60 o 
  -3   5  18      109.13      104.06     12.09 o 
  -2   5  18      175.97      193.98     16.65 o 
  -1   5  18       47.51       59.07     14.83 o 
   0   5  18        6.77       19.58     10.04 o 
   1   5  18       44.89       48.82     11.59 o 
   2   5  18      171.49      171.76     17.60 o 
   3   5  18      106.91      104.19     14.24 o 
   4   5  18      194.95      179.25     17.24 o 
   5   5  18        5.79       13.64     13.90 o 
   6   5  18       45.21       53.66     11.67 o 
  -6   6  18       40.20       93.85     28.71 o 
  -5   6  18       62.05       76.75     13.84 o 
  -4   6  18       72.12       89.00     12.34 o 
  -3   6  18       16.63       13.99      9.91 o 
  -2   6  18       34.49       36.40     13.59 o 
  -1   6  18       88.62      108.45     19.84 o 
   0   6  18       15.81       15.83     12.76 o 
   1   6  18       91.19       89.86     13.74 o 
   2   6  18       34.96       39.61     11.37 o 
   3   6  18       15.47       14.11      9.37 o 
   4   6  18       71.11       95.31     14.43 o 
   5   6  18       60.27       81.95     13.32 o 
   6   6  18       39.12       80.20     12.95 o 
  -5   7  18       21.48       38.98     11.75 o 
  -4   7  18       25.79       19.00     16.89 o 
  -3   7  18       17.43        9.72     11.15 o 
  -2   7  18      173.25      179.28     21.36 o 
  -1   7  18       22.51       31.23     14.47 o 
   0   7  18        0.53       -1.18     13.15 o 
   1   7  18       23.39       34.22     11.20 o 
   2   7  18      172.07      151.99     16.50 o 
   3   7  18       17.89       13.60      9.17 o 
   4   7  18       25.66       32.50      9.78 o 
   5   7  18       21.19       44.13     10.10 o 
  -4   8  18       28.14       39.26     14.50 o 
  -3   8  18       12.06       29.81     21.78 o 
  -2   8  18       17.55       38.45     13.61 o 
  -1   8  18       69.19       83.72     17.70 o 
   0   8  18      170.73      159.84     20.73 o 
   1   8  18       65.38       64.74     16.69 o 
   2   8  18       16.75       35.86     10.92 o 
   3   8  18       12.17       17.22      9.84 o 
   4   8  18       28.96       53.29     11.12 o 
  -3   9  18       15.39       30.83     25.20 o 
  -2   9  18       34.08       36.51     14.28 o 
  -1   9  18       39.92       53.82     15.31 o 
   0   9  18      256.09      276.61     26.17 o 
   1   9  18       38.90       48.72     19.31 o 
   2   9  18       36.10       42.64     19.80 o 
   3   9  18       15.31       42.69     10.54 o 
  -1  10  18       19.16       26.87     14.77 o 
   0  10  18        1.88       25.62     14.06 o 
   1  10  18       19.78       29.75     14.82 o 
   1   0  19        5.37        8.53      7.09 o 
   2   0  19       30.18       36.86     10.23 o 
   3   0  19      197.14      178.41     16.35 o 
   4   0  19       59.90       37.32     11.38 o 
   5   0  19       50.33       71.46     16.56 o 
   6   0  19        4.77       -0.39     10.35 o 
   7   0  19        2.51        7.47     23.02 o 
  -7   1  19       48.96       38.90     14.93 o 
  -6   1  19       10.27        9.72     11.86 o 
  -5   1  19      128.83      126.83     19.35 o 
  -4   1  19      127.77      120.65     20.60 o 
  -3   1  19       26.75       19.12      9.96 o 
  -2   1  19      101.09      119.59     11.65 o 
  -1   1  19      450.72      417.75     15.17 o 
   0   1  19      929.64      949.40     32.06 o 
   1   1  19      439.33      436.38     20.46 o 
   2   1  19      102.57      120.58     13.81 o 
   3   1  19       28.62       29.64     10.51 o 
   4   1  19      124.18      130.39     15.66 o 
   5   1  19      129.49      131.75     16.31 o 
   6   1  19       10.33       20.04     10.79 o 
   7   1  19       49.49       45.70     22.60 o 
  -6   2  19        4.47        4.40     11.17 o 
  -5   2  19        0.95        6.72     11.03 o 
  -4   2  19        4.07       -1.04     10.57 o 
  -3   2  19      166.59      146.70     14.45 o 
  -2   2  19      118.30      116.53     11.50 o 
  -1   2  19      609.46      639.41     18.35 o 
   0   2  19       58.00       63.81      8.87 o 
   1   2  19      621.12      651.30     24.02 o 
   2   2  19      116.89       98.22     13.35 o 
   3   2  19      165.42      143.65     15.28 o 
   4   2  19        3.69        0.59      7.90 o 
   5   2  19        0.90       14.22      9.04 o 
   6   2  19        4.00        8.00      9.95 o 
  -6   3  19        2.42        3.40     16.73 o 
  -5   3  19        2.11        6.66     11.25 o 
  -4   3  19       74.65       68.20     12.67 o 
  -3   3  19       91.66       84.53     12.68 o 
  -2   3  19      286.85      263.87     18.98 o 
  -1   3  19       64.29       60.03     10.00 o 
   0   3  19       69.44       57.28     11.45 o 
   1   3  19       60.80       64.92     12.00 o 
   2   3  19      285.53      260.99     17.99 o 
   3   3  19       87.64       82.14     13.35 o 
   4   3  19       69.96       64.89     12.91 o 
   5   3  19        2.25        1.56      8.77 o 
   6   3  19        2.06       13.70      9.85 o 
  -6   4  19       46.11       36.22     14.93 o 
  -5   4  19       12.58       16.82      9.83 o 
  -4   4  19       27.46       11.62      9.98 o 
  -3   4  19        0.01        0.30      8.58 o 
  -2   4  19        9.10        4.03      8.78 o 
  -1   4  19       30.05       36.13     13.57 o 
   0   4  19       15.59       16.13     10.08 o 
   1   4  19       31.31       18.77     10.00 o 
   2   4  19       10.38        6.03      9.63 o 
   3   4  19        0.03       -7.45      7.54 o 
   4   4  19       28.82       20.00     10.04 o 
   5   4  19       13.43        8.08      9.56 o 
   6   4  19       46.25       74.82     14.38 o 
  -6   5  19       10.59       25.79     14.14 o 
  -5   5  19       64.12       94.24     15.84 o 
  -4   5  19       27.58       36.42     11.71 o 
  -3   5  19      136.52      144.56     18.26 o 
  -2   5  19       56.34       46.89     11.67 o 
  -1   5  19       71.73       84.19     16.01 o 
   0   5  19      103.61      128.69     14.92 o 
   1   5  19       69.30       65.34     12.84 o 
   2   5  19       57.27       51.45     12.14 o 
   3   5  19      135.81      138.61     15.74 o 
   4   5  19       28.65       37.94     10.79 o 
   5   5  19       65.72       95.26     16.23 o 
   6   5  19       10.60       28.13      8.69 o 
  -5   6  19       27.42       36.91     13.27 o 
  -4   6  19       17.30       30.56     10.25 o 
  -3   6  19       40.14       33.81     11.60 o 
  -2   6  19      143.50      175.57     25.49 o 
  -1   6  19      212.99      256.67     26.11 o 
   0   6  19       80.69       86.48     16.89 o 
   1   6  19      214.04      218.87     18.40 o 
   2   6  19      140.07      163.35     16.99 o 
   3   6  19       40.50       36.52     11.08 o 
   4   6  19       16.58       21.80      9.73 o 
   5   6  19       27.68       29.23     10.64 o 
  -4   7  19        1.90       17.82     10.45 o 
  -3   7  19        0.50        5.69     12.87 o 
  -2   7  19       17.56       35.12     14.26 o 
  -1   7  19       83.75       93.83     17.92 o 
   0   7  19       41.84       54.65     15.46 o 
   1   7  19       87.69       89.19     14.11 o 
   2   7  19       18.60        9.91      9.89 o 
   3   7  19        0.65        6.47      7.90 o 
   4   7  19        2.10       12.61     11.15 o 
  -4   8  19        0.07       31.06     26.47 o 
  -3   8  19       26.47       70.48     25.64 o 
  -2   8  19       82.61      146.47     25.60 o 
  -1   8  19       13.90       13.50     12.05 o 
   0   8  19        1.17        0.96     11.09 o 
   1   8  19       14.43       19.51     12.16 o 
   2   8  19       79.04      108.57     14.57 o 
   3   8  19       26.38       44.40     12.01 o 
   4   8  19        0.08       16.36     10.58 o 
  -2   9  19       11.99       34.03     31.02 o 
  -1   9  19       48.67       69.31     15.94 o 
   0   9  19       16.12       19.45     12.84 o 
   1   9  19       47.85       46.03     15.60 o 
   2   9  19       12.85       22.23     14.23 o 
   0   0  20        7.31        9.58     11.06 o 
   1   0  20      531.56      540.41     19.18 o 
   2   0  20        1.22        5.73      8.71 o 
   3   0  20        8.50        0.17      8.10 o 
   4   0  20       20.65       15.17     10.33 o 
   5   0  20       24.80       21.74     12.41 o 
   6   0  20       48.92       50.86     16.03 o 
  -6   1  20        2.78        1.35     11.43 o 
  -5   1  20       59.04       43.66     15.12 o 
  -4   1  20       16.56        3.08     10.84 o 
  -3   1  20       21.91       23.50     10.06 o 
  -2   1  20       65.11       64.82     10.06 o 
  -1   1  20      276.22      266.94     15.17 o 
   0   1  20        4.62        6.14      6.45 o 
   1   1  20      270.30      247.09     17.23 o 
   2   1  20       68.30       64.87     11.90 o 
   3   1  20       23.31       20.88     10.67 o 
   4   1  20       16.74       10.73      9.41 o 
   5   1  20       58.63       64.11     13.11 o 
   6   1  20        2.57       -2.11     11.02 o 
  -6   2  20       46.46       60.60     17.44 o 
  -5   2  20       24.64       33.31     13.17 o 
  -4   2  20       20.58       10.03     12.01 o 
  -3   2  20      192.52      170.34     15.41 o 
  -2   2  20      228.10      237.86     14.71 o 
  -1   2  20       23.59       21.63      7.46 o 
   0   2  20      468.12      419.26     20.48 o 
   1   2  20       23.89       22.46     10.11 o 
   2   2  20      236.92      249.02     17.97 o 
   3   2  20      190.64      186.52     17.17 o 
   4   2  20       20.20       10.01      9.27 o 
   5   2  20       24.31       32.58     10.82 o 
   6   2  20       44.86       53.36     14.31 o 
  -6   3  20        0.52        6.05     11.60 o 
  -5   3  20       21.78        9.47     12.03 o 
  -4   3  20       51.03       39.65     14.31 o 
  -3   3  20      132.94      142.88     15.15 o 
  -2   3  20      546.31      526.80     28.17 o 
  -1   3  20      414.45      394.21     17.72 o 
   0   3  20      426.40      425.99     21.09 o 
   1   3  20      419.30      382.38     20.35 o 
   2   3  20      547.89      525.91     23.89 o 
   3   3  20      129.54      120.43     14.94 o 
   4   3  20       51.80       56.26     12.69 o 
   5   3  20       20.44       25.00     13.00 o 
   6   3  20        0.47       14.20      9.31 o 
  -6   4  20        2.61        6.65     12.48 o 
  -5   4  20        1.99       -6.17     11.38 o 
  -4   4  20       10.93       12.23      9.54 o 
  -3   4  20       22.61       23.73     12.99 o 
  -2   4  20       47.36       50.95     12.04 o 
  -1   4  20       75.44       71.22     15.55 o 
   0   4  20       95.47      114.15     14.40 o 
   1   4  20       81.82       80.06     13.10 o 
   2   4  20       46.88       51.39     11.95 o 
   3   4  20       21.65       24.78     10.73 o 
   4   4  20       11.60       21.12      9.41 o 
   5   4  20        1.84        9.36      8.99 o 
   6   4  20        2.89       13.19     15.37 o 
  -5   5  20       22.61       35.16     13.37 o 
  -4   5  20        7.74        3.50     11.26 o 
  -3   5  20       44.81       52.37     12.09 o 
  -2   5  20      229.77      260.12     50.18 o 
  -1   5  20      373.20      328.04     38.42 o 
   0   5  20       44.35       71.84     13.27 o 
   1   5  20      367.10      316.40     19.70 o 
   2   5  20      228.57      209.32     17.91 o 
   3   5  20       45.80       46.80     11.95 o 
   4   5  20        8.33        7.46      8.50 o 
   5   5  20       23.10       20.41     10.44 o 
  -5   6  20       15.29       44.57     16.29 o 
  -4   6  20       17.14       33.56     26.20 o 
  -3   6  20       19.85       21.99     10.29 o 
  -2   6  20      241.85      288.69     38.49 o 
  -1   6  20        1.01        7.48     11.29 o 
   0   6  20        0.71        5.38     11.46 o 
   1   6  20        1.15        2.06      8.50 o 
   2   6  20      239.13      249.28     19.54 o 
   3   6  20       20.38       16.04     10.62 o 
   4   6  20       16.38       23.98     10.31 o 
   5   6  20       15.48       13.26      9.43 o 
  -4   7  20        5.80       25.89     19.38 o 
  -3   7  20       38.65       77.57     16.15 o 
  -2   7  20       66.33       72.65     17.03 o 
  -1   7  20        4.53       14.64     11.73 o 
   0   7  20       15.23       13.18     11.17 o 
   1   7  20        4.65        9.36      8.95 o 
   2   7  20       66.96       74.04     14.18 o 
   3   7  20       39.71       54.66     12.30 o 
   4   7  20        6.22       26.50      9.81 o 
  -3   8  20        1.89       32.32     23.67 o 
  -2   8  20       65.05       89.86     17.96 o 
  -1   8  20      138.51      156.85     42.22 o 
   0   8  20       90.68      104.92     18.76 o 
   1   8  20      137.32      133.93     20.96 o 
   2   8  20       64.25       65.25     13.93 o 
   3   8  20        1.82       11.25     12.00 o 
  -1   9  20       19.64       49.52     20.35 o 
   0   9  20       16.29       35.47     13.75 o 
   1   9  20       18.68       20.96     14.54 o 
   1   0  21      341.48      320.98     18.44 o 
   2   0  21        0.97        1.93      8.60 o 
   3   0  21       23.32       18.22     10.10 o 
   4   0  21      204.61      224.40     19.05 o 
   5   0  21       15.84       12.33     13.15 o 
   6   0  21        1.29       -7.33     10.76 o 
  -6   1  21       63.67       61.82     17.80 o 
  -5   1  21       53.25       53.14     15.66 o 
  -4   1  21       19.52       16.48     12.48 o 
  -3   1  21      121.40      112.95     14.69 o 
  -2   1  21       18.21       13.85      9.30 o 
  -1   1  21      491.09      482.13     19.16 o 
   0   1  21      187.05      170.04     15.70 o 
   1   1  21      491.03      506.67     22.69 o 
   2   1  21       19.12       25.82     10.37 o 
   3   1  21      121.96      109.34     14.61 o 
   4   1  21       20.30       14.17      9.13 o 
   5   1  21       57.59       57.90     12.27 o 
   6   1  21       65.64       68.91     17.60 o 
  -6   2  21       25.16       20.60     13.97 o 
  -5   2  21        8.51       19.33     12.94 o 
  -4   2  21        4.65        0.86     10.93 o 
  -3   2  21       30.05       36.35     13.51 o 
  -2   2  21       21.23       17.26     10.28 o 
  -1   2  21      111.95      127.46     12.73 o 
   0   2  21       60.86       62.96     11.85 o 
   1   2  21      111.20      118.84     14.25 o 
   2   2  21       21.68       26.78     10.70 o 
   3   2  21       28.27       41.49     11.33 o 
   4   2  21        4.90       22.78     10.21 o 
   5   2  21        7.82       14.71      9.10 o 
   6   2  21       26.09       23.26     13.86 o 
  -5   3  21       77.78       85.07     18.42 o 
  -4   3  21       33.43       43.26     14.38 o 
  -3   3  21       58.33       41.80     14.15 o 
  -2   3  21       42.19       54.18     17.02 o 
  -1   3  21       32.38       32.25     10.97 o 
   0   3  21       10.20        8.84      9.13 o 
   1   3  21       34.50       50.15     11.84 o 
   2   3  21       41.06       53.55     12.41 o 
   3   3  21       57.71       63.46     12.84 o 
   4   3  21       33.71       45.82     11.69 o 
   5   3  21       79.70       90.06     14.71 o 
  -5   4  21        8.68        1.66     12.18 o 
  -4   4  21       61.49       68.22     12.45 o 
  -3   4  21        4.41       -6.36     10.60 o 
  -2   4  21       27.69       30.64     13.99 o 
  -1   4  21       55.60       77.82     16.28 o 
   0   4  21        2.11       -4.26      8.42 o 
   1   4  21       58.65       76.79     13.27 o 
   2   4  21       25.90       20.37     10.30 o 
   3   4  21        4.23        9.61      9.10 o 
   4   4  21       62.71       72.45     13.17 o 
   5   4  21        8.40       16.48      9.63 o 
  -5   5  21       41.77       44.18     16.20 o 
  -4   5  21       22.39       48.12     30.91 o 
  -3   5  21       37.26       19.89     13.08 o 
  -2   5  21       56.48       52.89     15.39 o 
  -1   5  21       79.26       74.61     16.25 o 
   0   5  21      176.11      166.17     16.39 o 
   1   5  21       76.12       98.33     18.82 o 
   2   5  21       57.87       81.13     13.64 o 
   3   5  21       40.22       42.90     11.60 o 
   4   5  21       22.27       19.78     11.52 o 
   5   5  21       41.38       67.05     18.46 o 
  -4   6  21        7.81       41.20     35.95 o 
  -3   6  21       45.97       64.73     20.71 o 
  -2   6  21       20.86       30.68     26.09 o 
  -1   6  21       84.59      105.32     17.94 o 
   0   6  21      124.06      159.40     21.12 o 
   1   6  21       88.63       94.88     13.92 o 
   2   6  21       21.01       41.55     11.35 o 
   3   6  21       46.54       51.42     12.21 o 
   4   6  21        7.34       24.22      9.35 o 
  -3   7  21        8.72       31.25     14.06 o 
  -2   7  21        6.01       37.18     12.13 o 
  -1   7  21       59.19       98.02     17.59 o 
   0   7  21       17.20       19.06     20.38 o 
   1   7  21       59.28       71.07     13.24 o 
   2   7  21        5.11       15.60      9.28 o 
   3   7  21        9.40       22.77     11.40 o 
  -2   8  21       42.75       81.56     19.49 o 
  -1   8  21       15.32       42.25     17.84 o 
   0   8  21      139.28      203.13     45.29 o 
   1   8  21       15.84       39.24     17.89 o 
   2   8  21       41.54       46.54     13.24 o 
   0   0  22        5.57        8.21     12.07 o 
   1   0  22        4.17       11.83     11.65 o 
   2   0  22        4.55        9.35      9.34 o 
   3   0  22       80.74      107.30     14.58 o 
   4   0  22        4.13       18.36      9.38 o 
   5   0  22       32.98       52.85     16.04 o 
  -5   1  22       79.74       80.62     18.25 o 
  -4   1  22       26.24       35.22     13.67 o 
  -3   1  22       87.41      100.69     13.99 o 
  -2   1  22      150.19      160.12     20.69 o 
  -1   1  22       78.44       79.29     12.81 o 
   0   1  22       92.37      120.69     21.29 o 
   1   1  22       77.39       83.54     12.93 o 
   2   1  22      145.46      145.99     15.46 o 
   3   1  22       84.24       87.98     13.88 o 
   4   1  22       25.15       34.62     10.80 o 
   5   1  22       80.60      100.63     19.84 o 
  -5   2  22       73.28       75.34     18.03 o 
  -4   2  22       92.41       71.68     16.63 o 
  -3   2  22       24.62       18.93     12.11 o 
  -2   2  22       78.72       79.51     12.90 o 
  -1   2  22       22.20       25.98     13.44 o 
   0   2  22       64.11       75.21     12.71 o 
   1   2  22       21.90       10.11      9.56 o 
   2   2  22       78.40       82.72     13.32 o 
   3   2  22       23.77       23.45      9.88 o 
   4   2  22       92.09      104.06     15.14 o 
   5   2  22       75.04      102.51     27.19 o 
  -5   3  22       15.18       17.72     14.14 o 
  -4   3  22       33.68       30.60     13.66 o 
  -3   3  22       28.73       45.42     21.33 o 
  -2   3  22       71.02       69.58     18.84 o 
  -1   3  22       72.26       84.89     16.67 o 
   0   3  22      258.60      284.88     18.87 o 
   1   3  22       73.03       75.99     13.32 o 
   2   3  22       66.85       74.30     13.31 o 
   3   3  22       29.86       43.98     11.40 o 
   4   3  22       35.34       38.92     13.62 o 
   5   3  22       16.32       27.44     11.08 o 
  -4   4  22       29.26       32.18     22.62 o 
  -3   4  22       11.56       30.63     12.96 o 
  -2   4  22      222.65      238.48     31.87 o 
  -1   4  22        2.61       13.04     11.71 o 
   0   4  22        8.93       19.75      9.86 o 
   1   4  22        2.89       15.88      9.87 o 
   2   4  22      227.29      221.45     18.42 o 
   3   4  22       11.02       25.78     13.87 o 
   4   4  22       29.24       26.15     10.48 o 
  -4   5  22       17.88       52.40     17.49 o 
  -3   5  22       70.26      115.02     23.91 o 
  -2   5  22      100.56      120.30     18.49 o 
  -1   5  22        5.26       22.19     11.86 o 
   0   5  22       13.26        7.38      8.78 o 
   1   5  22        5.13       18.91     10.25 o 
   2   5  22      101.68       93.50     14.24 o 
   3   5  22       70.96       76.58     14.15 o 
   4   5  22       17.16       23.98     10.10 o 
  -3   6  22       26.20       59.29     17.87 o 
  -2   6  22       52.87       69.84     15.19 o 
  -1   6  22       33.11       45.98     14.00 o 
   0   6  22      112.20      157.42     23.53 o 
   1   6  22       33.19       41.25     11.88 o 
   2   6  22       52.43       61.72     12.34 o 
   3   6  22       24.93       36.64     10.79 o 
  -2   7  22       80.87      118.01     25.62 o 
  -1   7  22       81.30      129.07     19.89 o 
   0   7  22        2.61       27.65     13.01 o 
   1   7  22       81.36       98.12     16.16 o 
   2   7  22       83.97      110.33     29.58 o 
   1   0  23       73.87       83.33     16.67 o 
   2   0  23       15.77       16.04      9.61 o 
   3   0  23       39.52       42.45     11.24 o 
   4   0  23        9.48       14.81     11.87 o 
   5   0  23      108.09      126.88     20.80 o 
  -5   1  23       64.10       61.19     17.70 o 
  -4   1  23        8.09        2.19     11.59 o 
  -3   1  23       78.66       90.78     15.90 o 
  -2   1  23       33.02       32.05     14.23 o 
  -1   1  23        7.20        6.66     11.06 o 
   0   1  23      122.10      133.80     18.70 o 
   1   1  23        6.75       20.02     13.26 o 
   2   1  23       33.07       44.61     11.44 o 
   3   1  23       77.93       81.67     13.32 o 
   4   1  23        7.25       20.67     10.05 o 
   5   1  23       63.99       75.66     14.02 o 
  -4   2  23        1.86        2.43     11.81 o 
  -3   2  23       44.08       38.53     21.33 o 
  -2   2  23       86.80      107.76     17.97 o 
  -1   2  23      218.56      257.63     32.58 o 
   0   2  23        1.00        3.20     11.50 o 
   1   2  23      220.93      230.87     18.33 o 
   2   2  23       87.44      119.70     15.08 o 
   3   2  23       44.34       39.51     11.20 o 
   4   2  23        1.81        9.43     11.78 o 
  -4   3  23      121.36      133.73     30.40 o 
  -3   3  23      167.02      193.77     33.24 o 
  -2   3  23       25.35       30.13     18.71 o 
  -1   3  23       32.06       32.09     13.17 o 
   0   3  23       71.94       96.23     13.70 o 
   1   3  23       33.31       45.16     11.87 o 
   2   3  23       25.84       31.84     10.51 o 
   3   3  23      167.06      214.19     18.86 o 
   4   3  23      123.47      150.56     17.46 o 
  -4   4  23       11.66       16.35     19.91 o 
  -3   4  23       14.77       35.03     34.51 o 
  -2   4  23       83.50      127.33     24.84 o 
  -1   4  23      172.02      179.28     29.24 o 
   0   4  23       43.62       50.23     12.12 o 
   1   4  23      170.45      168.39     16.97 o 
   2   4  23       79.99       91.77     14.21 o 
   3   4  23       13.51       18.59      9.77 o 
   4   4  23       11.88       13.54     12.63 o 
  -3   5  23       76.06      152.93     25.47 o 
  -2   5  23       12.17       53.69     17.64 o 
  -1   5  23        1.57        6.53     11.02 o 
   0   5  23      126.74      142.58     16.04 o 
   1   5  23        1.65       -2.06      7.62 o 
   2   5  23       12.62       29.15     11.35 o 
   3   5  23       73.42      113.74     29.93 o 
  -2   6  23       20.30       38.06     29.84 o 
  -1   6  23       58.97       95.67     19.58 o 
   0   6  23       66.02       79.86     16.48 o 
   1   6  23       56.38       75.41     17.46 o 
   2   6  23       21.95       50.99     15.84 o 
  -1   7  23       41.29       70.01     15.36 o 
   0   7  23        6.53       18.63     14.67 o 
   1   7  23       40.88       66.99     28.13 o 
   1   0  24        9.08       10.31     16.98 o 
   2   0  24       88.37      111.57     18.18 o 
   3   0  24        6.87       14.03     13.05 o 
   4   0  24       26.59       50.66     13.93 o 
  -4   1  24       59.51       53.81     16.56 o 
  -3   1  24       30.04       48.19     14.40 o 
  -2   1  24       88.74      127.92     18.32 o 
   0   1  24        0.24       17.42     17.95 o 
   1   1  24       95.11      124.37     18.36 o 
   2   1  24       90.80      103.95     14.21 o 
   3   1  24       29.90       30.00     12.37 o 
   4   1  24       58.77       90.76     19.01 o 
  -4   2  24       36.72       58.17     25.51 o 
  -3   2  24        4.97       -6.49     15.33 o 
  -2   2  24       17.72       20.00     19.47 o 
  -1   2  24       62.57       90.40     22.98 o 
   0   2  24       31.06       53.62     14.15 o 
   1   2  24       60.29       91.28     16.97 o 
   2   2  24       17.22       25.90      9.76 o 
   3   2  24        3.95       22.53      9.52 o 
   4   2  24       35.90       63.19     12.95 o 
  -3   3  24        8.29       12.27     17.82 o 
  -2   3  24       36.05       59.69     18.98 o 
  -1   3  24       12.95       30.87     13.17 o 
   0   3  24       56.27       67.00     15.69 o 
   1   3  24       12.10       28.56     13.73 o 
   2   3  24       35.23       41.25     10.97 o 
   3   3  24        8.30        3.89     12.44 o 
  -2   4  24        3.69       42.18     15.60 o 
  -1   4  24        3.32       44.13     16.00 o 
   0   4  24       42.66       56.59     12.24 o 
   1   4  24        3.70       11.47      8.82 o 
   2   4  24        4.19        2.46     11.42 o 
   3   4  24       72.33      121.16     16.05 o 
  -2   5  24      168.10      264.96     29.55 o 
  -1   5  24       14.95       46.49     15.24 o 
   0   5  24        4.77       25.02     10.20 o 
   1   5  24       16.10       42.31     11.66 o 
   2   5  24      166.11      177.60     18.14 o 
  -1   6  24       14.13       57.13     19.33 o 
   0   6  24       17.32       34.06     12.87 o 
   1   6  24       14.82       41.09     11.19 o 
   1   0  25       24.86       58.97     19.20 o 
   2   0  25        2.81        9.58     15.20 o 
   3   0  25        2.26       30.21     12.30 o 
  -3   1  25       36.07       63.85     16.91 o 
  -2   1  25      125.39      175.25     21.00 o 
   1   1  25       27.79       49.16     13.73 o 
   2   1  25      127.96      189.02     32.11 o 
   3   1  25       37.23       67.97     12.51 o 
  -3   2  25        4.09        2.49     19.24 o 
   0   2  25      107.15      164.83     20.13 o 
   1   2  25       11.88       13.72     10.40 o 
   2   2  25       17.47       36.71     10.06 o 
   3   2  25        4.28       19.44      9.42 o 
  -1   3  25       39.06       94.48     20.04 o 
   0   3  25        0.46       23.22     22.62 o 
   1   3  25       40.17       68.07     16.58 o 
   2   3  25       13.92       16.87      9.36 o 
   3   3  25       46.74       96.50     14.34 o 
  -2   4  25        4.14       57.33     15.78 o 
  -1   4  25       55.43      110.53     21.69 o 
   0   4  25        3.88        9.24     17.87 o 
   1   4  25       57.78       88.84     14.02 o 
   2   4  25        4.57       20.00      9.91 o 
   0   5  25        4.64       13.02     13.38 o 
   2   0  26        3.79       27.60     19.38 o 
   1   1  26       77.49      109.08     22.24 o 
   2   1  26        1.62       30.19     21.75 o 
   1   2  26        7.52       38.34     18.93 o 
   2   2  26       67.69      107.00     23.73 o 
  -1   3  26        4.65       60.53     15.73 o 
   0   3  26       25.39       56.19     13.67 o 
   1   3  26        4.54       63.20     27.73 o 
                                                 
